# Supplementary material for: CBL-Interacting Protein Kinase OsCIPK18 Regulates the Response of Ammonium Toxicity in Rice Roots
Source: Front Plant Sci. 2022 Apr 29;13:863283. doi: 10.3389/fpls.2022.863283 (PMC9100847; doi:10.3389/fpls.2022.863283)
Supplement: Supplementary Table 1 — Expression of WT-specific differentially expressed genes. [file Table_1.XLSX]

## Sheet: Table S1
Supplementary Table1 Expression of WT-specific differentially expressed genes
Gene ID	Gene Name	log2FC in WT	log2FC in cipk18	log2FC in ddH2O
		NH4Cl vs ddH2O	NH4Cl vs ddH2O	cipk18 vs WT
Os01g0102900	Lir1	1.44 *	-0.51 *	0.67 *
Os01g0105300	-	2.34 *	-0.48	2.05
Os01g0118600	-	-1.13 *	-0.84 *	-0.23
Os01g0124650	RBBI2-3	1.31 *	0.08	0.69 *
Os01g0124700	-	1.01 *	0.01	0.29
Os01g0127000	OsLPR3	-1.55 *	-0.30	-0.71
Os01g0127100	-	-1.18 *	-0.27	-0.44
Os01g0127600	-	-1.36 *	-0.64 *	0.18 *
Os01g0128100	-	1.54 *	0.19	0.32
Os01g0132050	-	2.10 *	-	-
Os01g0132766	-	-1.00 *	-0.36 *	-0.61 *
Os01g0141300	-	5.12 *	-	-
Os01g0152800	OsRLCK25	1.60 *	0.95 *	-0.18
Os01g0152850	-	1.78 *	0.97 *	0.15
Os01g0155000	Hsr203j	1.70 *	-0.44	0.68
Os01g0162900	-	1.41 *	0.21	0.55
Os01g0166400	-	1.09 *	0.91 *	0.47
Os01g0185250	-	-1.29 *	-0.99 *	-0.11
Os01g0192900	OsACS5	-1.14 *	-0.07	-0.93
Os01g0198900	-	-1.92 *	-	-1.22
Os01g0208400	-	-1.12 *	-0.99 *	-0.74 *
Os01g0214500	-	-1.75 *	-	-1.10
Os01g0237000	-	2.74 *	-	-
Os01g0238500	-	-1.20 *	-0.92 *	-0.67 *
Os01g0246400	ELIP	-1.01 *	-0.88	-0.83
Os01g0259933	-	1.27 *	0.91 *	1.07
Os01g0266800	-	1.98 *	0.46 *	0.44 *
Os01g0267100	-	1.47 *	0.77 *	0.27 *
Os01g0341200	-	-1.04 *	-0.54 *	-0.77 *
Os01g0341300	-	1.76 *	-	-
Os01g0347300	-	-1.30 *	-0.82	-0.86 *
Os01g0355250	-	2.81 *	-	-
Os01g0357100	PSR1	-1.49 *	-0.42 *	-0.91 *
Os01g0357150	-	-1.64 *	-0.48 *	-0.98 *
Os01g0370200	OsGSTF7	1.27 *	-	-
Os01g0504100	OsPUP8	-1.27 *	-0.88 *	-0.61 *
Os01g0545100	OsMYB86-L1	-1.29 *	-0.49	-0.12
Os01g0567200	-	6.31 *	-	-
Os01g0580500	OsACO7	1.66 *	1.35	-
Os01g0588400	-	-1.39 *	-0.69	-0.01
Os01g0595201	-	-2.87 *	-	-0.23
Os01g0601651	-	2.60 *	-	-
Os01g0618300	-	-1.02 *	-0.83 *	-0.92 *
Os01g0620900	-	-1.03 *	-0.38	-0.16
Os01g0621200	OsGAT2	-2.33 *	-1.11	-1.04
Os01g0623550	-	1.42 *	0.63 *	0.56 *
Os01g0627600	OsCYP72A19	1.02 *	-0.23	0.61
Os01g0631200	-	-1.16 *	-0.14	-0.95 *
Os01g0640700	-	-1.04 *	-0.89 *	-0.28
Os01g0660000	-	2.22 *	0.15	1.04
Os01g0665500	OsWRKY16	-1.54 *	-0.70	-0.38
Os01g0683700	-	-1.50 *	-0.51	-1.16
Os01g0694050	-	1.04 *	-0.25	0.83
Os01g0695800	MDR4	1.91 *	-0.44	0.66
Os01g0699500	MAP3K6	-1.77 *	-1.20	-0.36
Os01g0699900	-	-1.34 *	-0.04	-0.93 *
Os01g0700300	-	-6.65 *	-	-2.67
Os01g0706900	-	-1.45 *	-0.98 *	-0.08
Os01g0714600	-	1.40 *	-0.40	0.62
Os01g0720400	OsACP1	-1.13 *	-0.96 *	-0.02
Os01g0720600	OsSSIVa	1.15 *	0.67 *	0.63 *
Os01g0724500	OsABCG38	-1.07 *	-0.39	-0.41
Os01g0736300	UGT	-1.62 *	-0.85	-0.08
Os01g0740350	-	-1.13 *	-0.32	-0.08
Os01g0746400	d10(d15	-4.12 *	-	-1.77
Os01g0753500	OsARF3	-1.03 *	-0.79 *	-0.21
Os01g0757051	-	-1.03 *	-0.48	-0.69
Os01g0762500	GluA1	2.30 *	1.31	-
Os01g0797800	-	-1.75 *	-	-0.69
Os01g0806200	OsFbox045	-1.19 *	-0.60 *	-0.45
Os01g0822800	-	-1.15 *	-0.99 *	-0.99 *
Os01g0825800	OsATL7	1.65 *	0.79 *	-0.05
Os01g0831250	-	1.88 *	-0.41	1.04
Os01g0831300	OsAMT2;2	1.79 *	-	-
Os01g0837200	-	-3.53 *	-	-0.60
Os01g0842400	Oslacc	-1.08 *	-0.68 *	-0.38
Os01g0844850	-	1.05 *	0.22	0.39
Os01g0850800	OsLAC9	1.94 *	-	-0.48
Os01g0851700	OsPho2	1.13 *	0.78 *	0.42
Os01g0855000	GPAT	-1.22 *	-0.73 *	-0.29
Os01g0860601	-	-1.53 *	-0.50	-1.36 *
Os01g0860900	-	-1.05 *	-0.00	0.21
Os01g0878800	-	-1.23 *	-0.84 *	-0.56 *
Os01g0880800	-	-1.53 *	-0.01	0.31
Os01g0880850	-	-1.19 *	0.42	0.10
Os01g0886350	-	1.53 *	0.43	1.61
Os01g0902700	-	-2.07 *	-0.70 *	-0.55 *
Os01g0902750	-	-2.53 *	-1.12	-0.86
Os01g0910500	-	-1.42 *	-0.31 *	0.11
Os01g0916350	-	1.13 *	0.73 *	-0.11
Os01g0916400	OsSBP	1.11 *	0.63 *	-0.33 *
Os01g0916950	-	1.53 *	-0.44	1.24
Os01g0930900	-	-6.02 *	-	-2.24
Os01g0937000	-	3.34 *	1.24	-
Os01g0940600	-	2.04 *	1.41	-
Os01g0949900	OsGSTU37	1.37 *	-0.37	1.99 *
Os01g0956075	-	-1.36 *	-1.07	-0.57
Os01g0959200	Asr4	1.33 *	-0.67	0.64
Os02g0102250	-	-2.82 *	-	-0.45
Os02g0103800	OsLFNR1	-1.49 *	-	-1.37
Os02g0106900	OsRLCK58	-1.24 *	-0.90 *	-0.68
Os02g0114400	GPAT	-2.70 *	-	-0.66
Os02g0115650	-	1.21 *	0.72 *	0.59
Os02g0126500	-	1.13 *	-0.38	0.88
Os02g0129800	-	1.43 *	0.70	-
Os02g0148000	OsCCT03	1.14 *	-0.87	0.81
Os02g0152800	-	1.11 *	0.16	0.08
Os02g0162200	OsENODL6	-1.56 *	-0.45	-0.39
Os02g0162766	-	1.00 *	-0.49	0.49
Os02g0164000	-	1.03 *	0.49 *	1.23 *
Os02g0174900	-	2.01 *	0.73	-
Os02g0175000	OsHKT6	3.17 *	-0.41	3.16
Os02g0176900	-	2.94 *	-	-
Os02g0184700	-	-2.12 *	-	-0.93
Os02g0191300	OsATL6	1.44 *	0.42 *	-0.28
Os02g0192700	Pre IIE2	-1.48 *	-0.37	0.25
Os02g0202300	-	1.14 *	0.15	0.45
Os02g0202900	OsFbox073	-2.17 *	-0.95	-0.40
Os02g0204400	-	1.04 *	0.54 *	0.30
Os02g0208675	-	3.05 *	-	-
Os02g0209201	-	1.46 *	-0.05	0.45
Os02g0212300	-	4.60 *	0.93	3.64
Os02g0214900	OsHDAC3	3.53 *	0.76	2.37
Os02g0215200	OsHDAC2	2.12 *	0.96 *	0.85 *
Os02g0215300	-	2.33 *	-	-
Os02g0215700	-	1.78 *	0.46	0.51
Os02g0231700	-	5.37 *	-	-
Os02g0234450	-	1.40 *	0.62	0.40
Os02g0246900	-	-1.67 *	-0.47	-0.64
Os02g0267200	OsEXPA13	1.32 *	-1.27	-0.39
Os02g0291600	OsGELP35	1.98 *	-0.24	-0.04
Os02g0325600	NIGT1	1.06 *	0.90 *	0.02
Os02g0466400	OsITPK4	-1.75 *	-	-1.00
Os02g0508100	-	-1.31 *	-0.75 *	-0.45 *
Os02g0511900	-	1.03 *	0.44	0.05
Os02g0518600	OsHAK19	-1.82 *	-	-0.61
Os02g0533700	-	-1.21 *	-0.69	-0.30
Os02g0541300	-	1.32 *	0.59	0.39
Os02g0541500	-	1.20 *	0.74	0.13
Os02g0543100	-	1.33 *	0.21	0.68
Os02g0555300	O-C028	-1.20 *	-0.77 *	-1.11 *
Os02g0578300	-	-1.44 *	-0.82	-0.67
Os02g0581200	-	-1.14 *	-0.14	-0.42
Os02g0585700	-	5.58 *	-	-
Os02g0586000	-	1.87 *	-0.28	-0.33
Os02g0594651	-	-1.48 *	-0.77 *	-0.78 *
Os02g0594700	-	-1.28 *	-0.16	-0.73 *
Os02g0615800	LP2	1.28 *	0.37	0.93
Os02g0621800	hwh1	-1.10 *	-0.77 *	-0.41 *
Os02g0625300	OsPPCK2	-1.21 *	-0.82 *	-0.40 *
Os02g0635800	OsTCP7	-2.82 *	-	-0.79
Os02g0646200	OsBBX6	-2.23 *	-1.46	-0.24
Os02g0647300	-	-1.13 *	-0.85	-0.92 *
Os02g0653200	OsUCL4	-1.31 *	-0.50 *	-0.37 *
Os02g0658850	-	-1.05 *	-0.90 *	-0.08
Os02g0661100	OsTPP1	1.20 *	0.16	-0.02
Os02g0666600	-	-1.73 *	0.18	-1.34
Os02g0686800	-	-3.39 *	-	-0.95
Os02g0702300	-	1.65 *	-0.37	0.16
Os02g0717650	-	-2.02 *	-	-1.35
Os02g0722400	OsAAP7C	-1.41 *	-0.81 *	-0.47 *
Os02g0722450	-	-1.49 *	-0.04	-0.59
Os02g0727700	-	-1.45 *	-0.96 *	-0.08
Os02g0730000	OsALDH2a	1.11 *	0.80 *	-0.00
Os02g0738300	-	-1.59 *	0.33	-0.74
Os02g0741500	-	1.26 *	-0.08	0.75 *
Os02g0753800	OsANN2	1.17 *	0.72 *	-0.23 *
Os02g0754450	-	-5.30 *	-	-0.86
Os02g0756200	-	1.37 *	0.43 *	0.24
Os02g0758800	OsUCL6	-1.34 *	-0.85 *	-0.51
Os02g0771450	-	2.32 *	1.29	-
Os02g0771600	OsACO3	2.05 *	0.92 *	0.95 *
Os02g0773200	-	-1.48 *	-0.70 *	-0.07
Os02g0782900	-	1.38 *	0.45 *	0.26
Os02g0783625	-	1.03 *	0.07	-0.14
Os02g0794500	OsSCP10	1.09 *	0.81	-0.51
Os02g0804400	-	-1.07 *	-0.00	-0.65
Os02g0819400	Lpa1	1.12 *	0.74 *	0.30
Os02g0819450	-	1.04 *	0.54 *	0.10
Os03g0113000	OsRLCK95	-1.10 *	-0.74 *	-0.38 *
Os03g0114400	-	-1.17 *	-0.57	-0.49
Os03g0114550	-	-1.70 *	-0.92	-0.43
Os03g0122600	OsMADS50	-1.10 *	-0.82 *	-0.26 *
Os03g0126450	OsOFP21	-1.61 *	-1.16	-0.53
Os03g0128100	OsGSL10	-1.05 *	-0.75 *	-0.16 *
Os03g0130300	DEFL8	1.43 *	0.96 *	0.33
Os03g0150901	-	2.66 *	-0.63	0.14
Os03g0165350	-	-1.03 *	-0.92 *	-0.07
Os03g0167400	-	-1.90 *	-0.93	-0.62
Os03g0167450	-	-2.41 *	-1.32	-0.67
Os03g0169500	OsCslA4	1.11 *	0.29	0.39
Os03g0170900	OsSUT1	-1.91 *	-0.75 *	-0.89 *
Os03g0183100	BP-73	1.19 *	0.98 *	0.32
Os03g0183500	-	-2.53 *	-	-1.00
Os03g0184400	-	-2.64 *	-	-0.12
Os03g0184550	-	1.20 *	-0.06	0.56 *
Os03g0187100	-	1.04 *	0.27 *	0.65 *
Os03g0188100	OsMATE1	-2.66 *	-	-1.68
Os03g0206400	-	-1.22 *	-0.77 *	-0.29
Os03g0212950	-	-3.07 *	-	-0.86
Os03g0214050	-	-1.26 *	0.12	-0.48
Os03g0226200	HB2	2.04 *	0.56	-
Os03g0233900	HB1	1.02 *	0.62 *	1.66 *
Os03g0234100	OsHB4	2.83 *	-	-
Os03g0243900	-	-1.05 *	-0.56 *	-0.41 *
Os03g0250200	-	-1.06 *	-0.81 *	-0.04
Os03g0265900	-	1.70 *	-0.02	1.36
Os03g0268450	-	-1.10 *	-0.98 *	-0.52 *
Os03g0285200	-	-1.19 *	-0.56	-0.71
Os03g0288000	OsMT1b	1.48 *	-0.79 *	-1.04 *
Os03g0291500	OsASN1	2.67 *	0.34 *	0.50 *
Os03g0292700	-	1.25 *	1.03	0.43
Os03g0294800	-	-1.03 *	-0.92 *	-0.29
Os03g0314500	-	1.21 *	0.63 *	-0.05
Os03g0336000	-	-1.82 *	-	-0.30
Os03g0336700	OsNTP6	1.01 *	0.69 *	0.43
Os03g0337550	-	-1.24 *	-0.68 *	-0.12
Os03g0338000	-	-1.46 *	-0.49 *	-0.76 *
Os03g0338100	-	-1.59 *	-0.72 *	-0.91 *
Os03g0339900	OsCIPK10	1.67 *	0.68 *	0.82 *
Os03g0340500	SUS4	1.44 *	0.67 *	-0.03
Os03g0340601	-	1.83 *	0.75	0.64
Os03g0351700	-	-2.29 *	-	-1.05
Os03g0364700	-	1.20 *	0.98 *	0.29
Os03g0376100	OsaCGS5	1.27 *	0.87 *	0.37 *
Os03g0388900	OsMC1	-3.34 *	-0.88 *	-0.41 *
Os03g0401300	sus1	1.06 *	0.84 *	-0.09 *
Os03g0401333	-	1.01 *	0.88 *	-0.31 *
Os03g0422200	-	-1.19 *	-0.48	-0.22
Os03g0422900	-	1.50 *	0.45	0.66
Os03g0435200	-	1.17 *	0.41	0.86
Os03g0449200	shl4	1.12 *	0.97 *	0.15
Os03g0558700	-	-2.41 *	-	-0.87
Os03g0575200	OsHAK16	2.09 *	-0.11	1.03
Os03g0599000	-	2.04 *	0.74 *	0.60
Os03g0612400	OsSTA104	1.57 *	1.27	-
Os03g0622500	-	1.29 *	0.29	0.20
Os03g0641200	OsCAT3	-2.70 *	-	-0.44
Os03g0661600	OsPR5	3.57 *	0.40	0.59
Os03g0665200	-	-1.11 *	-0.45 *	-0.35 *
Os03g0685700	-	1.32 *	0.11	0.54
Os03g0688300	OsCDPK9	-1.00 *	-0.54	-0.29
Os03g0691900	-	-1.03 *	-0.94 *	-0.40
Os03g0696300	OsHAP2D	-1.32 *	-0.98 *	-0.31 *
Os03g0722500	-	-1.07 *	-0.31 *	-0.59 *
Os03g0734100	-	2.00 *	-0.08	0.94 *
Os03g0734200	-	1.76 *	-0.29	0.64
Os03g0734300	-	1.73 *	0.43	0.60
Os03g0767650	-	-1.09 *	-0.66 *	-0.55
Os03g0769700	-	-2.53 *	-	-0.83
Os03g0772600	OsLRk7	-1.44 *	-0.96 *	0.55
Os03g0790500	GID1	-2.24 *	-	-0.53
Os03g0793950	-	-4.20 *	-	-1.17
Os03g0803600	-	-1.17 *	-0.49	0.13
Os03g0808950	-	1.67 *	0.75	-
Os03g0815266	-	-1.07 *	-0.69 *	0.15
Os03g0828500	-	-1.09 *	-0.89 *	0.03
Os03g0830400	-	-2.44 *	-1.25	-0.60
Os03g0836300	-	-1.13 *	-0.71 *	-0.36 *
Os03g0844600	OsGELP54	-1.42 *	-0.80	-0.53
Os03g0850400	-	1.26 *	0.51 *	0.63 *
Os03g0852400	OsAGP31	-1.30 *	-0.97 *	0.00
Os04g0109100	OsRLCK125	-1.50 *	-1.15	-1.15 *
Os04g0115800	-	-1.32 *	-0.22	-0.97 *
Os04g0165000	-	-3.67 *	-	-1.38
Os04g0175000	-	1.19 *	0.42	0.42
Os04g0186450	-	1.80 *	-1.51	0.53
Os04g0275950	-	2.64 *	-	-
Os04g0304400	OsMADS25	-2.02 *	-	-2.49
Os04g0310100	-	-1.15 *	-0.02	-0.98
Os04g0321800	OsPP2C38	1.46 *	0.60 *	0.32
Os04g0339400	OsAKR	3.60 *	-	-
Os04g0358150	-	-1.45 *	-0.72	-0.97
Os04g0380300	OsFbox203	1.51 *	0.08	0.03
Os04g0380400	-	1.40 *	0.42	-0.24
Os04g0382400	-	-1.46 *	-0.52 *	-0.20
Os04g0399300	-	1.15 *	0.37	-0.03
Os04g0400800	-	-1.07 *	-0.42 *	-0.66 *
Os04g0403701	OsPP2C39	1.08 *	0.57 *	0.52 *
Os04g0409200	RBE4	1.26 *	-0.34	1.02
Os04g0412200	-	1.60 *	1.15	-0.40
Os04g0417000	OsALMT1	1.25 *	1.11	-0.94
Os04g0432400	OsNIN7	-4.92 *	-	-1.09
Os04g0438200	-	1.90 *	0.40	-0.50
Os04g0443300	OsGH9B4	1.17 *	-0.59	0.29
Os04g0443850	-	-1.41 *	-0.34	-0.13
Os04g0443900	-	1.30 *	0.48	0.65
Os04g0447166	-	-1.75 *	-	-0.56
Os04g0449200	-	1.24 *	-	-1.26
Os04g0450250	-	-1.80 *	-	-1.05
Os04g0450300	-	-1.48 *	-0.38	-0.84
Os04g0461600	-	-1.04 *	-0.85	-0.19
Os04g0470801	-	-2.39 *	-	-1.05
Os04g0472500	-	-1.56 *	-0.05	-0.90 *
Os04g0480200	Os-R2.2	-4.41 *	-	-1.81
Os04g0481700	OsABCB15	-6.35 *	-	-1.70 *
Os04g0490900	OsAAP11G	-1.11 *	0.46	-0.60
Os04g0504650	-	1.41 *	0.43	0.88
Os04g0516600	-	1.45 *	0.65 *	-0.69
Os04g0521001	-	1.35 *	0.98 *	-0.57 *
Os04g0524600	OsYSL12	-1.26 *	-0.89 *	-0.61 *
Os04g0534166	-	-1.22 *	-1.20	-0.72
Os04g0535501	-	1.64 *	-	-
Os04g0543900	OsGDH2	1.88 *	0.31 *	0.32 *
Os04g0545600	OsUCL15	-3.34 *	-	-0.90
Os04g0550600	d17(t)	-1.80 *	-0.44	-0.94 *
Os04g0552000	-	2.01 *	-	-0.25
Os04g0583700	-	1.06 *	0.48	0.37
Os04g0584201	-	1.78 *	0.72	0.88
Os04g0584700	-	1.49 *	0.41	-
Os04g0586100	-	-1.37 *	-0.84 *	-0.30 *
Os04g0586200	-	-1.19 *	-0.55 *	-0.30 *
Os04g0586600	-	-1.34 *	-1.20	-0.30
Os04g0597816	-	-1.12 *	-0.56	-0.32
Os04g0607450	-	-5.56 *	-	-0.78
Os04g0609500	-	-2.64 *	-	-0.20
Os04g0620600	OsSTA132	-1.44 *	-0.17	-0.62
Os04g0635000	-	-2.28 *	-0.85	-0.46
Os04g0635201	-	-2.99 *	-	-1.00
Os04g0643401	-	-3.93 *	-	-1.48
Os04g0643500	-	-5.73 *	-	-2.09 *
Os04g0644700	-	1.75 *	-	-
Os04g0650750	-	-2.00 *	-	-1.67 *
Os04g0652400	OsSultr3;3	1.11 *	0.03	0.48
Os04g0652600	-	1.77 *	0.28	0.44
Os04g0654600	OsRLCK167	-1.05 *	-0.33	-0.39 *
Os04g0667300	-	-1.17 *	-0.93 *	-0.39
Os04g0667400	OsSTA135	-1.53 *	-0.49	-0.52 *
Os04g0669475	-	-1.10 *	-0.76 *	-0.33
Os04g0680800	MLO4	-1.15 *	-0.59 *	0.19
Os05g0100500	-	1.01 *	-0.26	0.50
Os05g0112125	-	-1.61 *	-	-0.86
Os05g0116500	-	1.52 *	0.46	0.58
Os05g0125450	-	1.01 *	0.12	-0.03
Os05g0127233	-	-2.01 *	-	-1.11
Os05g0132000	-	1.53 *	0.33	1.20
Os05g0163300	OsFLA9	-2.15 *	-0.54	-0.75
Os05g0165200	-	-1.37 *	-0.78	-0.80 *
Os05g0169800	-	-1.41 *	-0.68 *	-0.36
Os05g0169900	-	-1.20 *	-0.83 *	-0.18
Os05g0190000	-	-1.05 *	0.56	-0.28
Os05g0194900	OsPPi-PFK	1.43 *	-	-
Os05g0200700	-	-1.25 *	-0.99 *	-0.57 *
Os05g0209600	OsGELP63	-1.20 *	-0.93 *	-0.07
Os05g0249100	-	3.87 *	-	-
Os05g0304600	OsLOX7	-1.12 *	-0.64 *	-0.36 *
Os05g0304701	-	-1.29 *	-0.22	-0.53
Os05g0319800	-	2.92 *	-1.47	2.51
Os05g0320800	-	-1.02 *	-0.85 *	-0.48 *
Os05g0324600	OsOFP13	-1.17 *	-0.88 *	-0.03
Os05g0342000	-	-1.24 *	-0.73 *	-0.13
Os05g0349800	EMP1	3.38 *	-	-
Os05g0366000	Os5bglu21	1.95 *	-0.52	1.31
Os05g0376800	-	1.63 *	-1.37	0.95
Os05g0381400	AWPM-19	2.51 *	0.11	0.83
Os05g0390300	-	-1.01 *	-0.91 *	-0.20
Os05g0400500	-	-1.15 *	-0.04	-0.73 *
Os05g0420750	-	1.03 *	0.64 *	0.60
Os05g0424000	OsAAP11F	-2.04 *	-0.97 *	-0.88 *
Os05g0424100	-	-1.91 *	-0.80 *	-0.87 *
Os05g0428400	-	-1.13 *	0.29	0.01
Os05g0428700	OsAKT2	-1.97 *	-	-1.27
Os05g0438600	OscFBP2	1.43 *	0.30	0.35
Os05g0455400	OsbHLH058	-1.00 *	-0.55 *	-0.56 *
Os05g0461900	OsMTP11.1	2.36 *	-	-
Os05g0488600	-	-1.86 *	-0.52 *	0.33
Os05g0493800	-	-1.42 *	-0.42 *	-0.89 *
Os05g0497200	OsERF#130	-1.12 *	0.46	-0.83
Os05g0499450	-	-3.34 *	-	-0.72
Os05g0500500	-	-1.33 *	-0.49	-0.21
Os05g0516100	-	-1.53 *	-1.15	-0.45
Os05g0516850	-	-1.19 *	-0.34	-0.05
Os05g0521900	-	-1.58 *	-0.88	-0.47
Os05g0523300	OsIAA18	1.04 *	0.44	0.46
Os05g0524525	-	1.16 *	-0.44	0.73
Os05g0531000	OsS40-14	-1.82 *	-	-0.79
Os05g0542300	-	1.31 *	0.03	-0.22
Os05g0542500	OsLEA3-1	-1.04 *	-0.36	0.11
Os05g0548900	OsPEAMT2	1.20 *	0.86 *	0.19
Os05g0549900	-	-1.41 *	-	-0.70
Os05g0554000	OsMATE2	2.10 *	0.72 *	0.47 *
Os05g0557700	LTN1	-1.02 *	-0.90 *	-0.14 *
Os05g0565400	-	1.52 *	0.84 *	0.51
Os05g0568600	-	-1.44 *	-0.99 *	-0.24
Os05g0571300	-	-1.36 *	-0.62	-0.37
Os05g0578100	-	-1.94 *	-1.35	-0.24
Os05g0583600	OsWRKY83	-1.02 *	-0.83 *	-0.16
Os05g0589200	OsSIG3	1.33 *	0.02	1.24
Os06g0102200	-	-1.43 *	-1.15	-1.04
Os06g0109000	-	1.80 *	0.66	-
Os06g0109200	-	-1.39 *	-0.81	-0.80
Os06g0109600	-	-1.10 *	-0.85 *	0.32
Os06g0112300	-	1.15 *	0.83	0.49
Os06g0113900	-	-1.07 *	-0.77 *	-0.40 *
Os06g0114651	-	1.19 *	0.32	0.41
Os06g0118600	-	-1.50 *	-0.49	-0.25
Os06g0119100	-	-5.06 *	-	-2.04
Os06g0125200	-	1.18 *	0.77	0.30
Os06g0128400	-	1.13 *	-0.09	0.88 *
Os06g0128800	-	-1.42 *	-0.56	-0.65
Os06g0132500	Os-BDG	-1.80 *	-	-0.82
Os06g0136600	OsEno5	1.67 *	-0.84 *	2.19 *
Os06g0140300	-	1.14 *	0.94 *	0.51
Os06g0146600	-	2.07 *	-	-
Os06g0146900	-	1.34 *	-	-
Os06g0147100	-	1.36 *	0.98 *	0.09
Os06g0147300	-	1.33 *	-	-0.71
Os06g0155500	-	-1.17 *	-0.89 *	-0.58 *
Os06g0158850	-	-1.19 *	-0.48	-0.01
Os06g0162550	-	-7.14 *	-	-1.92 *
Os06g0185300	Os-PHT2	-3.82 *	-	-0.60
Os06g0185700	-	1.44 *	0.85 *	0.81
Os06g0192400	-	-1.87 *	-	-0.88
Os06g0199000	-	4.58 *	-	-
Os06g0202100	-	-1.10 *	-0.88	-0.46
Os06g0206900	-	-1.22 *	-1.08	-0.84
Os06g0212300	-	-1.48 *	-0.40	-0.12
Os06g0215000	-	-1.38 *	-0.04	-1.26
Os06g0215100	-	-1.21 *	-0.66	-0.41
Os06g0216250	-	-1.44 *	-1.56	-0.58
Os06g0224100	-	-1.36 *	-0.87 *	0.12
Os06g0226050	-	2.61 *	-	-
Os06g0231600	OsRFPH2-7	-1.95 *	-	-1.00
Os06g0239100	-	-1.54 *	-0.55	-0.57
Os06g0255200	-	1.14 *	-0.29	0.19
Os06g0274300	SEPK1	-1.10 *	-0.75 *	-0.17
Os06g0274500	OsSERL2	-1.07 *	-0.47 *	-0.18
Os06g0289900	UGT	-1.65 *	0.29	-0.79
Os06g0294950	-	2.31 *	0.45	0.24
Os06g0295000	-	4.04 *	-	-
Os06g0296700	-	-1.06 *	-0.21	-0.75 *
Os06g0307900	-	1.30 *	0.84	-0.22
Os06g0335950	-	1.62 *	0.46	0.61
Os06g0338200	OsDAO1	1.33 *	-0.70	0.16
Os06g0338700	-	-3.12 *	-	-1.41
Os06g0348800	OsGLK1	1.21 *	0.43	0.44
Os06g0481000	-	-1.47 *	-0.40	-0.31
Os06g0493100	bphi008a	2.12 *	0.71 *	1.90 *
Os06g0498000	-	-1.47 *	0.64	-0.76
Os06g0536100	-	4.72 *	-	-
Os06g0542300	-	-1.29 *	-0.62	-0.82 *
Os06g0548200	-	1.14 *	-0.31	-0.70
Os06g0573900	-	1.30 *	-	-0.73
Os06g0579100	-	1.06 *	0.25	1.93 *
Os06g0583900	OsPLL9	-4.03 *	-	-0.82
Os06g0587200	-	1.78 *	-0.07	1.12
Os06g0594600	OsAT10	-4.82 *	-	-0.72
Os06g0599200	-	-1.62 *	-2.11	-0.76
Os06g0600400	OsCYP734A4	-1.03 *	-0.24	-0.65 *
Os06g0604600	-	-1.37 *	-0.37 *	-0.51 *
Os06g0613000	-	1.01 *	0.69	0.29
Os06g0614100	OsbZIP49	-1.02 *	-0.32	-0.29
Os06g0617800	-	1.12 *	0.74 *	0.04
Os06g0620700	-	-2.49 *	-1.18	-0.56
Os06g0626700	-	-3.39 *	-	-1.27
Os06g0633375	-	-2.60 *	0.46	-0.80
Os06g0636600	HT1	1.07 *	0.78	0.58
Os06g0639200	AP2/EREBP#059	-2.12 *	-0.69	-0.61
Os06g0641400	-	2.23 *	-	-
Os06g0641500	-	3.58 *	-	-
Os06g0650900	OsDjC56	1.29 *	0.51	-0.03
Os06g0651000	DHFR	1.08 *	0.67 *	0.11
Os06g0652200	-	-1.29 *	-0.54	-0.41
Os06g0664100	-	1.19 *	0.20	0.20
Os06g0667100	OsHAP5B	-1.29 *	-0.77 *	-0.34 *
Os06g0691400	-	-1.07 *	0.04	-0.86 *
Os06g0695700	-	2.34 *	-	-
Os06g0707400	-	-1.03 *	-0.17	-0.25
Os06g0713000	OsBBX22	-1.04 *	-0.99 *	-0.68 *
Os06g0713800	Amy2A*(RAmy2A)	2.49 *	0.20	0.52
Os06g0725200	OsGELP90	-2.02 *	-	-1.20
Os06g0725500	-	-1.22 *	-0.02	-0.77
Os06g0727700	-	1.21 *	-0.58	-0.22
Os07g0100800	OsProT3	-1.07 *	-0.65 *	-0.52 *
Os07g0105800	-	-3.64 *	-	-1.71
Os07g0116800	-	1.87 *	0.23	-
Os07g0124100	OsPSK4	1.96 *	0.50	-
Os07g0129300	OsPR1	3.92 *	-	-
Os07g0142900	-	1.92 *	-	-
Os07g0157700	-	1.02 *	0.90 *	0.60
Os07g0158500	OsHAP2J	-1.07 *	-0.28	-0.55
Os07g0159900	OsGRL14	-1.06 *	-0.92 *	-0.56 *
Os07g0163900	-	1.29 *	0.73	0.50
Os07g0178800	-	-2.54 *	-	-1.42
Os07g0180800	-	1.52 *	1.13	-
Os07g0190000	OsDXS	-1.87 *	-0.29	-1.24 *
Os07g0205600	-	-1.03 *	-0.19	-0.42 *
Os07g0209100	-	1.00 *	-0.92 *	0.63
Os07g0209201	-	1.36 *	-1.33	0.80
Os07g0242050	-	1.28 *	0.80	0.32
Os07g0250900	-	-1.52 *	-0.99 *	-0.23
Os07g0251200	-	-1.20 *	-0.49	-0.20
Os07g0418600	OsRePRP2.2	2.38 *	-0.39 *	1.99 *
Os07g0418700	OsRePRP2.1	3.27 *	-0.08	1.71 *
Os07g0429700	-	1.56 *	-0.76 *	0.30 *
Os07g0432201	-	1.35 *	-0.17 *	-0.55 *
Os07g0432333	-	3.45 *	0.21 *	1.51 *
Os07g0440900	-	1.58 *	-	-
Os07g0509800	OsAPRL1	-1.30 *	-0.78 *	-0.76 *
Os07g0519100	-	2.32 *	0.60 *	0.58
Os07g0520100	-	1.39 *	-0.26	0.43 *
Os07g0529600	OsDR8	1.24 *	0.69 *	0.39
Os07g0531500	-	-1.45 *	-0.80 *	-0.36
Os07g0533850	-	-1.21 *	-1.11	-0.52
Os07g0537900	-	1.29 *	0.64	0.34
Os07g0567500	-	-2.07 *	-0.12	-0.48
Os07g0571000	-	-2.44 *	-	-1.90
Os07g0584100	OsWNK5	1.11 *	0.74 *	0.22
Os07g0588400	OsbHLH128	1.78 *	-	-
Os07g0594400	-	-1.53 *	-	-1.15
Os07g0599900	-	-2.71 *	-	-0.58
Os07g0605400	-	-1.52 *	-0.70 *	0.45 *
Os07g0613800	-	-1.05 *	-0.85	-1.19 *
Os07g0619600	-	1.24 *	-0.40	0.75
Os07g0635700	-	-1.17 *	-0.61 *	-0.14
Os07g0638100	-	1.53 *	0.48 *	0.28
Os07g0645300	-	2.23 *	-1.31	-0.82
Os07g0650100	-	1.82 *	-	-
Os07g0654100	-	1.24 *	0.99	0.19
Os07g0654700	-	-1.57 *	-0.89 *	-0.65 *
Os07g0666600	-	-1.30 *	-0.55	-0.53
Os07g0666750	-	-1.29 *	-0.26	-0.74
Os07g0671800	-	-1.26 *	-0.96 *	-0.31 *
Os07g0677100	POX8.1	1.34 *	0.04	-1.12 *
Os07g0686500	-	-1.08 *	-0.55 *	-0.15
Os07g0688200	R2R3-MYB	-1.22 *	-0.64	-0.69
Os08g0113600	-	-1.56 *	-0.87	-0.00
Os08g0117700	-	-1.07 *	-0.19	-0.20
Os08g0117750	-	-1.37 *	-0.87	-0.03
Os08g0120600	-	1.07 *	-0.93 *	-0.16
Os08g0130400	-	1.77 *	0.75 *	1.11
Os08g0137225	-	1.17 *	0.59	0.51
Os08g0148300	-	-1.07 *	0.49	-0.98 *
Os08g0150700	OsFbox407	-2.98 *	-	-1.15
Os08g0168700	-	-2.17 *	-1.23	0.34
Os08g0177500	-	1.16 *	0.54 *	0.99 *
Os08g0191433	OsSSIIIa	1.22 *	0.78 *	0.71 *
Os08g0209000	-	1.97 *	0.88	-
Os08g0216600	-	1.14 *	0.64	0.57
Os08g0288400	-	1.37 *	-	-0.32
Os08g0302000	prx118	-1.52 *	-0.87	-1.03
Os08g0356700	-	-1.32 *	-0.22	-0.89 *
Os08g0356800	-	-1.58 *	-0.08	-1.27 *
Os08g0391700	-	-1.24 *	-0.51	-0.05
Os08g0391800	-	-1.14 *	-0.97 *	0.28
Os08g0404200	rpl27-2	-1.09 *	-0.73	-0.72
Os08g0414200	OsRFP	1.15 *	0.90 *	0.92
Os08g0421825	-	-1.09 *	-0.16	-0.47
Os08g0434700	-	-1.01 *	-0.39 *	-0.16 *
Os08g0451200	-	-1.54 *	-0.90 *	-0.14
Os08g0464950	-	-1.22 *	-0.99	-0.00
Os08g0465000	Oshox27	-2.29 *	-0.26	-0.17
Os08g0465300	-	-1.84 *	-1.21	-0.43
Os08g0468200	-	-2.06 *	-2.71	-0.52
Os08g0477100	OspPLAIIepsilon	2.65 *	-	-
Os08g0499000	-	-1.12 *	-0.58	-0.37
Os08g0514100	-	-1.08 *	-0.94 *	0.04
Os08g0515600	-	-1.22 *	-0.58	-0.44
Os08g0529400	OsFbox464	-1.84 *	-	-1.23
Os08g0531600	SPL16	-1.50 *	-0.34	-0.75
Os08g0539600	Xbos252	-1.24 *	-0.06	-0.82
Os08g0545700	-	1.38 *	0.71	-
Os08g0547600	-	1.41 *	0.98	0.50
Os08g0552633	-	-1.45 *	-0.22	-0.86
Os08g0560000	OsGA20ox7	-1.79 *	-0.90 *	-0.53
Os09g0280750	-	2.22 *	1.00	-
Os09g0309200	-	1.48 *	0.64	-0.24
Os09g0315750	-	-1.04 *	-0.96 *	-0.47 *
Os09g0331100	-	-1.57 *	-0.84	-0.31
Os09g0334500	OsWRKY74	-1.12 *	-0.96 *	-0.28
Os09g0334600	-	-1.24 *	-0.21	0.76
Os09g0343200	-	1.58 *	0.01	1.51 *
Os09g0344900	-	-1.31 *	-0.66 *	0.00
Os09g0345300	-	1.57 *	-0.25	0.91 *
Os09g0348600	OsRLCK264	4.73 *	-	-
Os09g0348766	-	3.52 *	-	-
Os09g0357400	-	-1.61 *	-	-0.70
Os09g0361500	ICS1	1.63 *	0.50	0.83 *
Os09g0363500	-	-1.06 *	-0.98 *	-0.19
Os09g0397800	-	1.46 *	0.87 *	0.22
Os09g0429200	OsGLR2.2	1.69 *	-0.29	0.24
Os09g0429350	-	1.03 *	0.64	0.02
Os09g0433800	-	-1.78 *	-0.72 *	-0.06
Os09g0444800	-	-1.32 *	-0.49	-1.01 *
Os09g0452900	-	1.07 *	0.86 *	0.16
Os09g0453800	OsIDI4	1.27 *	0.07 *	0.11 *
Os09g0464400	OsUBP7-7	1.02 *	0.84 *	0.43
Os09g0491740	OsPILS1	1.83 *	0.47 *	0.14
Os09g0507550	-	-1.12 *	-0.85 *	0.15
Os09g0512000	-	1.82 *	-0.26	0.60
Os09g0517900	-	1.56 *	0.54 *	1.32 *
Os09g0518200	OsSGT	1.82 *	0.20	0.82
Os09g0518266	-	1.62 *	-0.40	1.19
Os09g0524500	-	-3.82 *	-	-0.70
Os09g0536550	-	-1.10 *	-0.89 *	-0.15
Os09g0542900	-	-1.85 *	-	-0.74
Os09g0544300	OsACTPK3	1.07 *	0.81 *	0.29 *
Os09g0555100	OsPILS7b	-1.70 *	-	-0.67
Os09g0560850	-	-1.09 *	-0.34	-0.85 *
Os09g0564400	-	3.24 *	-	-
Os09g0570900	-	-1.24 *	-0.59	-1.06 *
Os09g0571100	OsPME28	-1.15 *	-1.01	-0.88
Os10g0111325	-	-1.62 *	-	-0.68
Os10g0111800	-	-1.12 *	-0.22	-0.14
Os10g0112700	OsWAK98	1.11 *	0.05	0.71 *
Os10g0112850	-	1.32 *	-0.11	0.79 *
Os10g0159300	-	1.24 *	0.77 *	2.84 *
Os10g0167250	-	1.20 *	0.24	0.61 *
Os10g0334500	-	-2.86 *	-1.19	-1.81 *
Os10g0349300	OsHyPRP09	1.21 *	-	-
Os10g0398600	-	-1.74 *	-0.92	-0.51
Os10g0431900	OsRLCK300	-1.06 *	-0.91 *	-0.16
Os10g0432001	-	-1.66 *	-0.74	-0.30
Os10g0450400	-	-1.31 *	-0.56	-0.85 *
Os10g0452700	-	-1.00 *	-0.48 *	0.40
Os10g0463800	-	1.04 *	0.39 *	-0.08
Os10g0476500	-	-2.12 *	-	-0.68
Os10g0491000	-	1.98 *	0.28	1.20 *
Os10g0491400	-	1.80 *	0.38	-
Os10g0516900	-	-1.18 *	-0.71	-0.16
Os10g0521450	-	-2.01 *	-	-0.38
Os10g0525000	OsCYP704A5	-1.60 *	-0.51	-1.33 *
Os10g0528100	OsGSTU24	2.27 *	0.43	1.89
Os10g0529500	OsGSTU30	1.43 *	-0.78	0.33
Os10g0530900	OsGSTU50	1.13 *	-0.82 *	0.66 *
Os10g0536900	-	-1.08 *	-0.22	0.19
Os10g0537800	-	1.18 *	-0.53	0.28
Os10g0538200	-	1.93 *	0.03	0.22
Os10g0539200	-	2.33 *	-	-
Os10g0540000	-	-1.10 *	0.09	-0.57
Os10g0540050	-	-1.22 *	-0.30	-0.29
Os10g0540800	-	1.06 *	0.86 *	0.49
Os10g0541700	-	-2.01 *	-	-0.70
Os10g0542900	Cht8	2.52 *	-0.03	1.59 *
Os10g0543800	OsRPP31	-1.10 *	-0.72 *	-0.71 *
Os10g0554001	-	-1.78 *	-0.88	-0.16
Os10g0557900	-	-1.00 *	-0.85 *	-0.67 *
Os10g0558900	2-ODD24	2.27 *	-1.43	1.83
Os10g0567600	-	-1.00 *	-0.94 *	-0.11
Os11g0113700	OsCIPK15	2.29 *	0.64 *	0.75 *
Os11g0118350	-	-1.18 *	-0.78 *	-0.58 *
Os11g0127800	-	1.36 *	-0.55	-0.47
Os11g0129200	-	-2.44 *	-	-0.32
Os11g0133500	OsRLCK310	1.03 *	0.85 *	-0.02
Os11g0140700	-	1.05 *	0.90 *	0.28
Os11g0146200	-	1.43 *	0.38	1.18 *
Os11g0147901	-	-1.93 *	-0.52	-0.45
Os11g0155600	OsABCC16	1.19 *	-0.00	0.36
Os11g0157701	-	-1.70 *	-0.24	-0.32
Os11g0159900	-	-2.01 *	-	-1.38
Os11g0166100	OsFbox570	-1.28 *	-0.70	-0.96
Os11g0169200	OsLAX5	-1.25 *	-0.70 *	-0.32
Os11g0169266	-	-1.09 *	-0.40	-0.40
Os11g0178800	-	-1.09 *	-0.53 *	-0.11
Os11g0181000	-	-1.16 *	-0.44	-0.63
Os11g0184800	OsAsp1	5.32 *	-	-
Os11g0199801	-	-1.00 *	-0.46	-0.32
Os11g0209300	-	1.24 *	0.07	0.99
Os11g0213000	OsWD40-188	2.53 *	0.58	2.50 *
Os11g0223000	-	1.03 *	0.53 *	0.06
Os11g0236932	-	2.11 *	-0.22	0.66
Os11g0257700	-	-1.67 *	-0.79	-0.00
Os11g0274700	OsRLCK322	1.49 *	-0.12	0.38
Os11g0417300	OsSTA256	-2.38 *	-0.23	0.05
Os11g0444800	-	1.30 *	0.95 *	-0.07
Os11g0508600	OsSWEET14	1.73 *	0.88 *	0.32 *
Os11g0540800	-	-2.38 *	-0.19	-0.26
Os11g0558900	-	-1.33 *	-0.78	-0.45
Os11g0587100	-	1.07 *	0.46	0.53
Os11g0604900	-	1.02 *	0.32	0.47
Os11g0605100	-	1.15 *	0.65 *	0.24
Os11g0614800	OsiICK3	-1.27 *	-0.76 *	-0.32
Os11g0644800	-	1.89 *	0.30	0.41
Os11g0649500	-	-1.63 *	-0.41	-0.78
Os11g0652600	-	-1.70 *	-	-1.17
Os11g0664400	-	-2.87 *	-	-0.84
Os11g0669200	OsRLCK350	-1.10 *	-0.22	-0.21
Os11g0677500	-	1.02 *	0.83 *	0.37
Os11g0679900	-	1.18 *	0.78	0.79
Os11g0702100	-	1.54 *	-	-
Os11g0706600	-	-1.61 *	-1.03	-0.49
Os12g0111800	-	-2.22 *	-0.72	0.63
Os12g0113500	OsCIPK14	1.69 *	0.27 *	0.62 *
Os12g0124300	-	1.02 *	0.32	0.66
Os12g0127800	OsVQ39	-2.62 *	-	-1.08
Os12g0132000	-	-1.31 *	-0.86 *	-0.21
Os12g0132500	OsZIFL9	3.33 *	-	-
Os12g0133100	OsZIFL12	1.61 *	0.55 *	0.19
Os12g0150200	OsCYP450	-5.05 *	-	-1.61 *
Os12g0154700	OsGLP12-1	4.57 *	-	-
Os12g0155000	OsGLP12-4	3.12 *	-0.70	0.50
Os12g0161500	-	2.33 *	-	-
Os12g0164600	OsSTA274	-1.48 *	-0.98 *	-0.39
Os12g0170800	-	2.19 *	0.58	-
Os12g0171801	-	1.66 *	-0.47	1.11 *
Os12g0174700	-	-1.50 *	0.07	-0.46
Os12g0183100	-	1.66 *	0.60 *	0.61 *
Os12g0197100	OsPRAGL	1.08 *	0.72 *	1.09 *
Os12g0198900	-	2.78 *	-	-
Os12g0204800	-	-1.44 *	0.11	-1.16 *
Os12g0210450	-	-1.17 *	-0.91 *	-0.46
Os12g0239300	-	-1.22 *	-0.96 *	-0.24 *
Os12g0267200	-	1.25 *	0.05	0.13
Os12g0274750	-	-1.48 *	-	-2.85
Os12g0292400	RbcS	1.20 *	-0.77 *	0.33
Os12g0411700	OsABCG30	-3.40 *	-	-0.96
Os12g0432600	-	1.25 *	-0.58	-0.13
Os12g0437800	Sci1	1.33 *	-0.74 *	0.04
Os12g0454701	-	-1.58 *	-0.43	0.15
Os12g0459100	-	1.41 *	-	-
Os12g0470700	-	-3.76 *	-	-0.73
Os12g0476200	OsSWEET13	-1.82 *	-0.28 *	-0.03
Os12g0508400	-	1.67 *	0.71 *	-0.54 *
Os12g0511200	-	-1.76 *	-	-0.72
Os12g0512150	-	1.22 *	0.23	-0.15
Os12g0528100	-	-1.48 *	-	-1.00
Os12g0553800	-	-1.28 *	0.00	-0.24
Os12g0566600	-	-1.37 *	-0.78 *	-0.31
Os12g0568166	-	2.65 *	-	-
Os12g0568200	OsMT1c	2.36 *	-	-
Os12g0569900	OsDof28	-1.04 *	-0.30	-0.33
Os12g0574500	-	1.11 *	0.81 *	0.24
Os12g0586300	-	-1.17 *	-0.93 *	0.29
Os12g0592900	-	1.09 *	0.12	0.25
Os12g0594200	-	1.07 *	0.22	-0.02
Os12g0595500	-	-1.28 *	0.35	-0.58
Os12g0615600	-	1.43 *	0.84	-
Os12g0630100	TOND1	3.40 *	-	-
Os12g0630500	-	1.06 *	-0.48	0.28
Os12g0635500	-	-1.25 *	-0.60	-0.91
* indicate significant difference at P<0.05
