# Supplementary material for: CBL-Interacting Protein Kinase OsCIPK18 Regulates the Response of Ammonium Toxicity in Rice Roots
Source: Front Plant Sci. 2022 Apr 29;13:863283. doi: 10.3389/fpls.2022.863283 (PMC9100847; doi:10.3389/fpls.2022.863283)
Supplement: Supplementary Table 2 — Expression of cipk18-specific differentially expressed genes. [file Table_2.XLSX]

## Sheet: Table S2
Supplementary Table2 Expression of cipk18-specific differentially expressed genes
Gene ID	Gene Name	log2FC in WT	log2FC in cipk18	log2FC in ddH2O
		NH4Cl vs ddH2O	NH4Cl vs ddH2O	cipk18 vs WT
Os01g0102300	OsTLP27	0.28	1.05 *	-0.43
Os01g0104200	O-C016	-	-3.48 *	0.70
Os01g0104350	-	-0.54	-1.26 *	0.01
Os01g0105700	OsbHLH071	-0.20	1.41 *	-0.37
Os01g0107700	-	0.23	1.05 *	-0.22
Os01g0108600	-	0.10	1.23 *	-0.74
Os01g0113500	-	-0.01	-1.47 *	0.65
Os01g0114600	OsRLCK8	-	3.58 *	-
Os01g0115300	-	0.36	1.21 *	0.03
Os01g0115900	-	-0.18	-2.01 *	0.77
Os01g0119000	-	-0.46	-1.50 *	-0.02
Os01g0119100	-	-0.89 *	-1.23 *	-0.34 *
Os01g0121000	-	-	-2.44 *	0.23
Os01g0121200	-	-0.63 *	-1.13 *	0.05
Os01g0122200	-	-	-1.90 *	2.36
Os01g0124000	RBBI2-1	-	1.88 *	-
Os01g0125550	-	-	2.72 *	-
Os01g0127700	OsRLCK19	-0.98 *	-1.88 *	-0.10
Os01g0128800	OsNTMC2T3	-0.68 *	-1.02 *	0.23
Os01g0129600	-	-0.35	1.52 *	-0.83
Os01g0134700	-	0.29	-1.07 *	-0.01
Os01g0134900	-	-0.81 *	-1.53 *	-0.37 *
Os01g0135600	-	-0.52	-1.83 *	0.47
Os01g0135900	Oshsp17.9B.	-0.61 *	-1.12 *	-0.14
Os01g0136700	-	0.01	-2.01 *	0.06
Os01g0137800	-	-	1.62 *	-
Os01g0138500	-	0.13	-1.09 *	0.15
Os01g0139600	-	0.34	1.43 *	-
Os01g0142300	OsSQD2	-0.18	-1.17 *	0.30
Os01g0147250	-	0.92 *	1.34 *	0.11
Os01g0149900	-	-0.82 *	-2.09 *	0.45
Os01g0155500	OsCrRLK1L4	-0.85 *	-1.45 *	-0.25
Os01g0155800	-	-1.12	-2.87 *	1.60 *
Os01g0158600	-	-0.64 *	-1.15 *	-0.35
Os01g0164800	-	0.12	1.10 *	-0.03
Os01g0165600	-	-0.85	-1.65 *	0.02
Os01g0166700	-	-0.49 *	-1.23 *	0.50 *
Os01g0168200	OsTRXh7	-0.73 *	-1.36 *	0.16
Os01g0172800	-	-0.83 *	-1.16 *	-0.15
Os01g0176200	-	0.14	-1.14 *	0.64 *
Os01g0181166	-	0.29	1.10 *	-0.45
Os01g0185350	-	-0.95 *	-1.22 *	-0.12
Os01g0185500	-	0.00	1.51 *	-0.00
Os01g0185900	OsWRKY107	-0.35 *	-1.03 *	-0.14
Os01g0187300	-	-0.70 *	-1.11 *	0.78 *
Os01g0190500	-	-0.01	1.03 *	-0.22
Os01g0191200	-	-0.06	-3.13 *	0.81 *
Os01g0192600	SF21	-0.77 *	-1.44 *	0.25
Os01g0192700	-	-0.53	-1.12 *	0.32
Os01g0197100	d2	0.45	1.72 *	-0.64
Os01g0197150	-	0.25	1.73 *	-0.46
Os01g0197400	-	0.60 *	1.42 *	-0.28
Os01g0201900	OsNIP1;5	-0.60 *	-1.25 *	0.31
Os01g0213400	OsRFPH2-8	-0.93	-1.21 *	-0.25
Os01g0213800	OsPCF5	0.72 *	1.72 *	-0.31
Os01g0214001	-	0.39	1.67 *	-0.35
Os01g0220100	OsCel9A	0.40 *	-1.58 *	-0.17
Os01g0220200	-	-0.47	-1.59 *	0.08
Os01g0220700	OsSWEET3b	0.65	1.56 *	-0.87
Os01g0223200	OsGELP12	-0.98 *	-1.54 *	-0.31
Os01g0224166	-	1.17	3.20 *	-
Os01g0227300	OsRab7B1	-0.88 *	-1.10 *	0.03
Os01g0229400	OsRAC1	0.69 *	1.19 *	0.01
Os01g0247700	SLAC	0.35 *	1.01 *	-0.10
Os01g0257300	OsRAA1	0.20	1.30 *	-0.71 *
Os01g0258600	DPL1	0.37 *	1.17 *	-0.17
Os01g0259300	-	-0.91	-3.07 *	-0.60
Os01g0259966	-	1.33	1.46 *	-
Os01g0263400	-	0.32	1.28 *	-0.24
Os01g0265100	OsARFA1e	-0.60 *	-1.15 *	0.41 *
Os01g0275900	-	-0.83 *	-1.02 *	0.13
Os01g0275950	-	-0.61	-1.85 *	-0.05
Os01g0276650	-	0.79	1.34 *	-0.69
Os01g0282800	OsTUB1	-0.98 *	-1.12 *	0.06
Os01g0282866	-	-0.93 *	-1.01 *	-0.00
Os01g0285300	OsMYB55/61	-0.75 *	-1.83 *	0.27
Os01g0287600	Cht10	0.21	1.09 *	-0.83 *
Os01g0289950	-	-0.91	-1.90 *	-0.29
Os01g0291500	OsAT4	-0.96 *	-1.37 *	-0.31 *
Os01g0291733	-	-0.95 *	-1.39 *	-0.53 *
Os01g0292200	OsCIPK01	-0.41 *	-1.39 *	-0.01
Os01g0294500	-	0.46	-3.04 *	0.15
Os01g0297700	OsUMAMIT5	0.01	-1.17 *	-1.22 *
Os01g0303800	-	0.15	1.27 *	0.02
Os01g0308200	-	0.19	-1.45 *	0.54
Os01g0310550	-	0.63 *	1.08 *	0.12
Os01g0311600	-	-	-2.62 *	2.49
Os01g0312800	OsGH9B2	0.09	1.05 *	-0.03
Os01g0313050	-	0.13	1.22 *	-0.08
Os01g0314800	OsLEA9	-0.90 *	-2.23 *	-0.18
Os01g0315700	-	-	-2.38 *	0.40
Os01g0320700	-	0.40	1.27 *	0.07
Os01g0323300	-	0.64	1.97 *	-
Os01g0329300	OsPGL20	0.76	1.88 *	0.04
Os01g0342800	-	0.22	1.18 *	-0.14
Os01g0343300	OsGATA8	-0.46 *	-1.07 *	0.21 *
Os01g0343350	-	-0.44	-1.40 *	0.02
Os01g0347600	-	-0.86 *	-2.00 *	-0.25 *
Os01g0359400	-	-0.18	-1.00 *	0.19
Os01g0359600	-	0.25	-1.82 *	0.80 *
Os01g0361500	-	-0.14	-1.22 *	0.26
Os01g0369600	-	-0.24	-1.07 *	1.21 *
Os01g0369800	-	-0.89 *	-1.10 *	-0.01
Os01g0371500	OsGSTF10	-0.68 *	-2.23 *	0.30 *
Os01g0495701	-	-0.87 *	-1.98 *	0.10
Os01g0501800	PsbO	-0.62 *	-2.00 *	-0.14
Os01g0503400	OsNRAMP6	-0.76 *	-1.17 *	0.07
Os01g0507700	-	-0.77 *	-1.09 *	-0.28
Os01g0509900	Os_F0780	0.54	1.27 *	-0.28
Os01g0521600	-	-0.20	-1.23 *	0.14
Os01g0522400	-	-0.80 *	-2.11 *	-0.07
Os01g0530300	-	0.60	1.18 *	-0.09
Os01g0533900	OsABCB2	0.73 *	-1.02 *	1.79 *
Os01g0534900	OsOSCA1.1	-0.47 *	-1.12 *	0.03
Os01g0535001	-	-0.27	-1.38 *	-0.01
Os01g0545500	OsRLCK36	0.95	1.82 *	-
Os01g0548000	OsSTA16	2.54	5.13 *	-
Os01g0549000	-	-0.06	1.63 *	-0.00
Os01g0557100	-	-	2.96 *	-
Os01g0557500	OsCAX1a	-0.90 *	-1.67 *	0.11
Os01g0557550	-	-0.68	-1.59 *	0.12
Os01g0571133	-	-0.98 *	-2.25 *	0.00
Os01g0579600	OsCBL9	-0.77 *	-1.20 *	0.09
Os01g0580400	OsHAP5J	-	-4.92 *	0.58
Os01g0585300	-	-1.08	-1.59 *	-0.14
Os01g0588100	-	0.58 *	1.86 *	-0.99 *
Os01g0589400	-	0.28	1.06 *	-0.00
Os01g0591250	-	-0.93 *	-1.67 *	-0.15
Os01g0591300	OsALDH2C1	-0.85 *	-2.84 *	-0.39 *
Os01g0595600	-	-0.60 *	-1.29 *	-0.00
Os01g0597800	UGT703A4	0.78	-2.16 *	1.61 *
Os01g0600900	cab2R	-0.59 *	-2.06 *	-0.05
Os01g0608000	-	-0.58 *	-1.57 *	0.07
Os01g0608101	-	-0.66 *	-1.52 *	0.05
Os01g0614300	OsTBL16	0.26	1.14 *	-0.68
Os01g0614400	-	-0.82 *	1.05 *	-0.79
Os01g0615300	OsAT1	-0.70 *	-1.07 *	-0.10
Os01g0615400	-	-0.76 *	-1.26 *	0.02
Os01g0620800	-	-	-2.60 *	0.99
Os01g0629000	-	-	1.99 *	-
Os01g0631900	-	-0.76 *	-2.01 *	-0.16
Os01g0639600	-	-0.75	-1.84 *	-0.86
Os01g0642000	-	-0.80	-2.14 *	0.92 *
Os01g0642100	-	-0.90 *	-1.16 *	0.30
Os01g0652300	-	-0.73	-2.82 *	-0.41
Os01g0652375	-	-0.08	-1.41 *	-0.61
Os01g0655500	-	-0.10	-1.37 *	0.50 *
Os01g0656600	-	-0.30 *	-1.11 *	0.82 *
Os01g0657400	OsERF#054	-0.45	1.14 *	-0.38
Os01g0658900	OsBZ8	-0.96 *	-1.08 *	-0.11
Os01g0660800	-	-0.16	1.08 *	-0.28
Os01g0662700	-	-0.25	-1.35 *	0.10
Os01g0672100	O-C073	-0.83 *	-1.65 *	0.06
Os01g0674800	-	-0.22	-1.42 *	0.40 *
Os01g0675500	OsIRX9L	-0.72 *	-1.28 *	0.19 *
Os01g0678900	-	-0.52 *	-1.13 *	-0.62 *
Os01g0695100	OsPEAMT1	-0.76 *	-1.51 *	0.55 *
Os01g0695150	-	-0.71 *	-1.49 *	0.58 *
Os01g0698500	-	-	1.78 *	-
Os01g0699450	-	-0.60	-2.31 *	-0.28
Os01g0705200	OsLEA14	0.91 *	2.11 *	-1.10
Os01g0706600	-	0.26	-1.82 *	0.07
Os01g0710250	-	-0.87	-1.25 *	-0.35
Os01g0711400	-	-0.87 *	-1.03 *	-0.06
Os01g0711500	OsCBL10	-0.16	-1.03 *	0.23
Os01g0713900	-	0.02	-1.17 *	0.74
Os01g0717000	-	-0.68 *	-1.07 *	0.16
Os01g0719100	OsRZFP34	0.95 *	1.00 *	0.18 *
Os01g0719300	OsSultr3;6	-1.35	-1.76 *	0.13
Os01g0720500	Lhcb1.1 OsLhcb1.1	-0.78 *	-2.19 *	-0.31 *
Os01g0723400	OscytME1	-0.28 *	-1.13 *	0.10 *
Os01g0726801	-	0.93	1.80 *	-
Os01g0730700	OsWRKY14	-0.58 *	-1.24 *	-0.31
Os01g0734466	rbohA	-0.88 *	-1.03 *	0.03
Os01g0734800	OsUGT706F1	-0.68 *	-2.97 *	0.30
Os01g0735500	OsUGT88C2	-0.74	-1.45 *	0.64
Os01g0735900	OsUGT706B1	-0.83	-1.98 *	0.15
Os01g0736000	-	-1.02	-2.61 *	0.45
Os01g0743100	-	-0.92	-1.63 *	-0.11
Os01g0752200	NOG1	-0.56 *	-1.03 *	0.12
Os01g0752500	OsERF#092	-0.67	-1.13 *	-0.41
Os01g0754700	-	0.41	1.09 *	-0.09
Os01g0756200	OsbZIP06	-0.85 *	-1.04 *	0.63 *
Os01g0757200	OsGA2ox3	0.71 *	1.02 *	0.36
Os01g0762900	-	0.15	1.03 *	-0.31
Os01g0763900	-	-0.61 *	-1.01 *	0.25
Os01g0765000	ALR	0.37	1.18 *	0.05
Os01g0765400	OsSRP-LGC	0.64	1.01 *	0.04
Os01g0766400	-	0.92	1.04 *	0.54
Os01g0767600	-	-0.61 *	-1.41 *	0.10
Os01g0768100	-	-	2.46 *	-
Os01g0770700	COPT1	-0.23	-1.31 *	-0.22
Os01g0773350	-	0.92	1.99 *	-0.50
Os01g0773700	PsbW	-0.78 *	-2.30 *	-0.14
Os01g0775500	-	-	-1.58 *	0.40
Os01g0776500	-	-	1.59 *	-
Os01g0782200	-	-0.36	-2.18 *	0.34
Os01g0786000	-	-	2.07 *	-
Os01g0786500	OsUCL1	0.27	1.25 *	-0.17
Os01g0787101	-	-0.85	-1.99 *	-0.44
Os01g0788400	OsPME6	0.42	1.55 *	-0.34
Os01g0788451	-	0.02	2.00 *	-1.00
Os01g0788800	OSTF1(t)	-1.09	-1.62 *	-0.46
Os01g0791033	-	-0.14	1.53 *	-0.95 *
Os01g0794900	-	-0.64 *	-1.61 *	-0.08
Os01g0798200	-	-0.21	1.09 *	-0.24
Os01g0799500	TagI	-0.84 *	-1.19 *	0.26 *
Os01g0800500	OsPAP9b	-0.75 *	-4.05 *	-0.64
Os01g0801000	-	0.58 *	1.03 *	0.02
Os01g0803300	-	0.30 *	1.07 *	-0.49 *
Os01g0803900	-	0.08	-5.26 *	-0.03
Os01g0805900	OsTUB4	-0.96 *	-1.46 *	0.12 *
Os01g0810300	CaM61	-0.69 *	-1.44 *	0.20
Os01g0814100	OsLTPG1	-1.51	-2.28 *	0.36
Os01g0814550	-	-0.31 *	-1.10 *	-0.10
Os01g0814800	-	0.98 *	1.55 *	0.05
Os01g0816600	-	-0.93 *	-2.05 *	-0.73 *
Os01g0818700	-	-0.24	-1.33 *	-0.37
Os01g0823150	-	-0.35	-1.04 *	0.51
Os01g0823500	OsOFP4	0.84 *	-1.22 *	0.19
Os01g0823700	-	0.34	1.11 *	-0.07
Os01g0824000	-	0.19	1.30 *	-0.37
Os01g0826000	OsATX	-0.28	-1.85 *	1.39
Os01g0827600	OsEXO70B2	-0.69 *	-1.60 *	0.39
Os01g0828100	OsCCR6	-0.77 *	-1.20 *	-0.30
Os01g0830700	OsTBL12	-0.67 *	-1.08 *	-0.34 *
Os01g0835500	rbohE	-0.54 *	-1.06 *	0.19
Os01g0837350	-	-0.98 *	-1.49 *	-0.15
Os01g0839100	OsZFP179	-0.45	-1.81 *	-0.42
Os01g0839200	OsDSR2	-0.01	1.29 *	-0.32
Os01g0839900	-	0.89 *	2.21 *	-0.72 *
Os01g0843800	OsLAC6	-0.88 *	-1.03 *	-0.99 *
Os01g0847100	-	-0.15	-1.39 *	0.37
Os01g0847800	OsAKR3	-0.75 *	-1.11 *	-0.10
Os01g0848475	-	-0.94 *	-1.23 *	-0.12
Os01g0848766	-	-0.78	-1.28 *	0.06
Os01g0849100	OsRacGEF1	0.30	1.04 *	-0.29
Os01g0850700	OsLAC8	-0.41 *	-1.25 *	-0.22 *
Os01g0852100	OsRLCK48	-0.87 *	-2.42 *	-0.16
Os01g0854500	OsWOX9	0.35	1.06 *	-0.54
Os01g0856900	-	-0.52	-1.88 *	-0.09
Os01g0857300	-	0.96 *	1.14 *	0.04
Os01g0859500	OsLG2	0.69 *	1.04 *	-0.26 *
Os01g0860800	-	-0.69 *	-1.19 *	-0.00
Os01g0863300	-	0.03	-1.34 *	0.33
Os01g0866400	FR	-0.47	-1.37 *	-0.45
Os01g0871600	OsPOT	0.11	-1.13 *	0.01
Os01g0872566	-	-0.39	-1.14 *	-0.11
Os01g0874700	-	-0.76 *	-1.36 *	0.21 *
Os01g0875700	OsDjB2	-0.38 *	-1.20 *	0.02
Os01g0876400	OsSUN3	-0.31 *	-1.30 *	0.36 *
Os01g0876650	-	-0.99	-1.74 *	-0.37
Os01g0881300	OsSWEET1a	-0.82 *	-2.62 *	0.52 *
Os01g0881966	-	0.90	1.18 *	-0.38
Os01g0884350	-	-0.53	-1.27 *	-0.55
Os01g0884400	OsPUB16	-0.75 *	-1.33 *	0.06
Os01g0888900	-	-0.90 *	-1.33 *	-0.27
Os01g0892600	-	0.07	-2.03 *	-0.07
Os01g0892800	OsSTA40	0.56	-1.70 *	-0.05
Os01g0894300	OsFKI	-0.89 *	-1.25 *	0.17 *
Os01g0894600	OsRFPV-7	-0.70 *	-1.01 *	-0.04
Os01g0895200	-	0.90	2.90 *	-0.91
Os01g0897300	OsRNS6	-0.77 *	-1.00 *	0.14
Os01g0899800	OsPLT5	0.56 *	1.17 *	-0.44
Os01g0908600	OsProT1	-0.61	-1.73 *	0.78
Os01g0910900	-	-	-3.08 *	1.37
Os01g0914100	OsLTPd1	0.64	2.11 *	-
Os01g0915000	-	0.77 *	1.02 *	-0.19
Os01g0915900	-	-0.76 *	-1.63 *	-0.12
Os01g0920700	-	-0.11	-1.32 *	0.50
Os01g0923750	-	-0.37	-1.45 *	-0.77
Os01g0925700	-	0.22	-1.19 *	0.60
Os01g0926600	OsGT47A	-0.65 *	-1.11 *	-0.20 *
Os01g0931100	-	-0.49 *	-1.17 *	-0.10
Os01g0933500	-	0.45	1.06 *	-0.17
Os01g0934100	-	-0.88 *	-1.16 *	-0.48 *
Os01g0934500	-	0.22	-1.00 *	0.81 *
Os01g0936900	-	0.05	1.29 *	-0.46
Os01g0937012	-	-	3.10 *	-
Os01g0937100	-	0.53 *	1.07 *	-0.58
Os01g0937300	-	-0.43 *	-1.08 *	0.09
Os01g0937500	-	2.13	3.30 *	-
Os01g0938600	-	-0.78 *	-1.04 *	-0.19 *
Os01g0941200	-	0.23	-3.63 *	0.27
Os01g0942200	OsFbox057	-	2.68 *	-
Os01g0945666	-	-1.12	-2.60 *	0.80
Os01g0946700	OsGLN1	0.40	-2.50 *	0.19
Os01g0948500	-	-0.76 *	-1.12 *	-0.09
Os01g0949700	OsGSTU7	-0.85 *	-1.64 *	-0.09
Os01g0949750	OsGSTU35	-0.93 *	-1.42 *	-0.44
Os01g0952800	OsIRO2	-0.80 *	-1.53 *	0.10 *
Os01g0952900	-	-0.98 *	-1.54 *	0.21
Os01g0953500	-	-0.68 *	-1.34 *	-0.06
Os01g0958200	-	0.60	-1.99 *	0.13
Os01g0959750	-	0.69	-1.72 *	1.26 *
Os01g0960400	-	-0.68 *	-1.32 *	0.03
Os01g0960450	-	-0.55	-1.50 *	-0.15
Os01g0961000	-	-0.19	-1.66 *	-0.07
Os01g0961200	OsCBSCBSPB3	-0.42 *	-1.13 *	0.15
Os01g0962650	-	0.46	1.04 *	-0.09
Os01g0963800	-	0.86 *	2.26 *	-1.17
Os01g0967200	-	-0.14	-1.38 *	-0.18
Os01g0968600	-	0.21	-1.02 *	0.32
Os01g0969700	-	0.57	1.84 *	-1.25 *
Os01g0977100	OsTET1	-0.57	1.05 *	-0.74
Os02g0101500	OsHPR1	0.00	-1.76 *	-0.08
Os02g0104150	-	0.46	1.19 *	-0.35
Os02g0108800	-	-0.74 *	-1.61 *	-0.78 *
Os02g0109800	-	-0.92 *	-1.26 *	0.01
Os02g0110600	-	-0.63 *	-1.07 *	0.06
Os02g0110900	-	-1.23	-3.33 *	0.10
Os02g0114200	cbp3	-0.92 *	-1.76 *	-0.00
Os02g0114800	-	-0.62	-3.35 *	0.59
Os02g0116300	OsYSL7	0.87	1.49 *	-0.09
Os02g0122500	-	-0.67 *	-1.41 *	-0.22
Os02g0123700	OsGH9B15	0.78 *	1.06 *	-0.49
Os02g0123801	-	-	1.66 *	-
Os02g0131000	-	-0.05	1.57 *	-
Os02g0135500	-	-0.78 *	-1.03 *	-0.17 *
Os02g0140200	OsOSC3	0.56 *	1.17 *	-0.03
Os02g0143200	-	0.90 *	-1.23 *	1.10 *
Os02g0152900	YL1	-0.20	-1.26 *	-0.51
Os02g0153700	LRK4	-0.04	-1.06 *	0.24
Os02g0153900	LRK3	-0.95	-1.40 *	0.23
Os02g0154100	LAIR	0.98	2.14 *	-1.13
Os02g0154200	LRK1	-0.29	-1.75 *	0.14
Os02g0154300	-	-0.41	-3.25 *	0.28
Os02g0157600	OsStr8	0.59 *	-1.94 *	0.03
Os02g0160500	-	-0.80	-1.26 *	-0.22
Os02g0160800	-	0.05	1.33 *	0.64
Os02g0161400	-	0.28	1.08 *	0.35
Os02g0164400	-	-	1.98 *	-
Os02g0165500	-	0.45	1.34 *	-0.53
Os02g0166200	-	-0.55 *	-1.47 *	0.00
Os02g0167600	OsSAUR6	0.53	1.50 *	-0.32
Os02g0170900	-	-0.72 *	-1.08 *	0.40
Os02g0173000	-	0.23	1.03 *	-0.62
Os02g0176650	-	0.29	1.17 *	-0.14
Os02g0178800	OsGL1-2	0.48	-1.54 *	0.78
Os02g0179200	-	-	-4.82 *	0.63
Os02g0179400	OsTLP13	0.69	1.04 *	0.04
Os02g0184800	-	-0.50 *	-2.37 *	-0.12
Os02g0184900	-	-0.51 *	-2.13 *	-0.05
Os02g0185200	-	-0.92 *	-1.86 *	-0.48
Os02g0185300	-	-0.95 *	-1.59 *	-0.51
Os02g0185350	-	-0.61	-1.59 *	-0.42
Os02g0186400	-	-0.56	-1.01 *	0.56
Os02g0191000	-	-0.70	-2.65 *	0.65
Os02g0194900	OsbZIP17	-0.66 *	-1.18 *	-0.31
Os02g0197600	OsLhca3	-0.89 *	-1.96 *	-0.25
Os02g0202200	OsSPX2	-0.23	-1.36 *	-0.83 *
Os02g0203500	RLS1	-0.23	-1.30 *	0.27
Os02g0205500	-	-0.25	-2.74 *	0.18
Os02g0205700	-	-	-2.59 *	0.63
Os02g0206700	-	-0.39	-2.64 *	1.17
Os02g0207900	-	-0.98	-1.61 *	0.41
Os02g0211150	-	0.65	1.55 *	-
Os02g0212500	-	0.87	-1.77 *	1.54
Os02g0218750	-	-0.69 *	-1.60 *	-0.60 *
Os02g0220400	Cga1	-	1.30 *	-
Os02g0228400	-	-0.55 *	-1.26 *	-0.57 *
Os02g0234400	-	0.82	1.41 *	0.02
Os02g0235600	-	0.47 *	1.00 *	-0.22 *
Os02g0235701	-	0.35 *	1.17 *	-0.15
Os02g0235802	-	-0.79	-1.79 *	-0.58
Os02g0235900	-	-0.91 *	-1.08 *	-0.54 *
Os02g0236401	-	-0.39	-1.18 *	-0.16
Os02g0237100	OsACL5	0.71 *	1.04 *	-0.30 *
Os02g0249600	Glu7*(GluB2)	-	-5.67 *	5.55
Os02g0254600	-	-0.92 *	-1.15 *	-0.40
Os02g0258200	-	-0.10	1.08 *	-0.09
Os02g0258800	-	-0.66 *	-2.74 *	-0.91 *
Os02g0260200	EP3/LP	0.53 *	1.05 *	-0.52 *
Os02g0265900	-	-0.88 *	-1.17 *	-0.28 *
Os02g0271600	OsSub18	-	-3.97 *	1.27
Os02g0272300	Os RopGEF3	-0.37	-1.91 *	-0.04
Os02g0282900	OsABCE1	-0.05	-1.20 *	0.33 *
Os02g0285700	-	0.36	-2.85 *	0.19
Os02g0286850	-	-0.44	-1.84 *	0.72
Os02g0289500	-	-	1.93 *	-
Os02g0302500	-	-0.94	-1.77 *	0.44
Os02g0302700	Os-AT2	-0.39 *	-1.76 *	0.33 *
Os02g0303000	-	-0.11	-2.47 *	0.84
Os02g0306401	Os-AT1	0.29 *	-1.17 *	0.03
Os02g0314300	OsCAX1c	-1.25	-3.60 *	0.67
Os02g0331400	-	-0.80	-2.32 *	0.33
Os02g0332800	-	0.87 *	1.01 *	-0.57 *
Os02g0439200	-	-0.08	-1.38 *	0.86 *
Os02g0448500	-	-0.43 *	-1.14 *	0.43 *
Os02g0457500	-	-0.64	-1.29 *	0.11
Os02g0458100	-	-0.72	-1.48 *	-0.18
Os02g0475300	-	-0.70 *	-1.20 *	-0.23
Os02g0477100	-	0.00	-1.18 *	0.24
Os02g0479300	-	0.34	1.23 *	-0.10
Os02g0484200	OsMaT-1	-0.23	-3.20 *	0.76
Os02g0484975	-	-0.56 *	-1.31 *	-0.19
Os02g0485000	OsMaT-3	-0.67 *	-1.08 *	-0.35
Os02g0488600	OsPUB8	-0.32 *	-1.06 *	-0.06
Os02g0490500	-	-0.86 *	-1.27 *	0.09
Os02g0498100	-	0.31	1.49 *	-0.17
Os02g0498600	-	0.29	1.42 *	-1.03
Os02g0501350	-	0.24	1.05 *	0.32
Os02g0503100	-	-	-3.23 *	0.78
Os02g0503400	OsRPL35	0.50 *	1.04 *	-0.10
Os02g0505500	-	0.76	2.03 *	-1.00
Os02g0506100	-	-0.78	-1.76 *	0.47
Os02g0507600	-	0.76	1.25 *	-0.00
Os02g0509600	-	-1.15	-1.19 *	0.52
Os02g0511901	-	0.42	1.05 *	0.23
Os02g0512400	OsGRX8	0.02	1.30 *	-0.93
Os02g0518100	-	-0.82 *	-1.10 *	0.08
Os02g0520100	OsSTA61	-0.62 *	-1.64 *	0.27
Os02g0526600	-	0.13	1.11 *	-0.30
Os02g0528500	-	0.64 *	1.65 *	-0.54 *
Os02g0530300	OsSAP5	-0.52 *	-1.09 *	-0.37
Os02g0532300	-	-0.85 *	-1.67 *	-0.57
Os02g0532800	-	-0.81 *	-1.10 *	-0.14
Os02g0533800	-	0.88 *	1.33 *	0.10
Os02g0534400	OSCIN1	-0.33 *	-1.50 *	0.03
Os02g0534550	-	-0.11	-1.42 *	0.12
Os02g0543000	OsAsr1	0.67 *	-1.97 *	0.12
Os02g0551100	OsSAPK6	-0.51 *	-1.08 *	0.03
Os02g0553200	OsAPx8	-0.54	-1.63 *	0.04
Os02g0554800	-	-0.39	-1.57 *	0.64
Os02g0555200	-	-0.99 *	-1.31 *	-0.26
Os02g0558100	OsCBSCLC3	-0.87 *	-1.74 *	-0.10
Os02g0558200	-	-0.58 *	-2.07 *	0.09
Os02g0559300	Orysa;CKL9	0.72	-2.79 *	1.09
Os02g0567800	-	-0.90	-2.08 *	0.03
Os02g0575900	OsEXO70FX6	-0.20	-2.13 *	0.97 *
Os02g0578201	-	-0.68	-1.43 *	0.10
Os02g0578800	-	-0.55 *	-1.02 *	-0.00
Os02g0579000	Os-C1	-0.88 *	-1.11 *	-0.00
Os02g0581100	-	-0.56	-2.84 *	0.21
Os02g0583900	-	0.31	1.09 *	-0.62 *
Os02g0594166	-	-0.46 *	-1.26 *	0.19
Os02g0594232	-	-0.48 *	-1.27 *	0.05
Os02g0595400	-	0.41 *	1.08 *	-0.19 *
Os02g0596700	-	-0.46	-1.31 *	0.21
Os02g0604100	-	0.60 *	1.04 *	0.08
Os02g0606400	-	0.09	1.27 *	-0.16
Os02g0606600	OsCML17	0.50	1.14 *	0.32
Os02g0606900	OsPP2C21	0.60 *	1.13 *	-0.10
Os02g0609500	-	0.49	1.42 *	0.32
Os02g0612900	-	0.67 *	-1.52 *	-0.15
Os02g0614300	OsPLT3	0.79 *	1.55 *	-0.21
Os02g0614325	-	0.63	1.31 *	0.06
Os02g0614700	-	-0.57	-1.38 *	0.03
Os02g0614732	-	-0.71 *	-1.14 *	-0.04
Os02g0617200	-	0.47	1.03 *	-0.16
Os02g0617800	-	-0.94 *	-1.11 *	-0.27 *
Os02g0617900	-	0.30	1.06 *	-0.23
Os02g0620200	-	0.02	1.02 *	0.01
Os02g0620566	-	-0.85 *	-4.44 *	-1.05 *
Os02g0620600	OsAMT1;2	-0.70 *	-3.32 *	-0.55
Os02g0629266	-	-0.63 *	-1.63 *	-0.50 *
Os02g0629900	-	0.81 *	1.70 *	-0.88
Os02g0634700	OsSCP8	0.02	-1.77 *	-0.41
Os02g0637200	-	0.77 *	1.95 *	-0.47
Os02g0638200	-	0.18	1.21 *	-0.05
Os02g0639300	OsCBSX11	-	-2.70 *	-0.17
Os02g0645000	-	-0.12	1.43 *	-0.90
Os02g0650300	OsYSL15	0.62 *	-1.32 *	0.08
Os02g0650500	OsRLCK80	-0.59	-1.06 *	-0.32
Os02g0658800	OsEXPB11	-0.86 *	-1.29 *	0.16
Os02g0660100	-	0.82	3.06 *	-1.85
Os02g0663800	OsADF1	0.14	-1.21 *	0.22
Os02g0666700	-	-0.96 *	-1.45 *	0.11
Os02g0667500	-	-0.77 *	-2.86 *	0.12
Os02g0670000	-	-0.32	-1.01 *	-0.01
Os02g0672700	-	0.71 *	1.14 *	0.23
Os02g0673301	-	0.78 *	1.86 *	-1.05
Os02g0674800	Roc5(t)	0.92 *	1.39 *	-0.45 *
Os02g0675400	-	0.21	1.99 *	-
Os02g0678800	OsGRF10	0.93	2.52 *	-0.64
Os02g0681200	-	-0.89 *	-1.00 *	-0.43 *
Os02g0684400	OsOXS3	0.43 *	1.25 *	-0.36
Os02g0687200	-	-0.77	-1.02 *	0.14
Os02g0687550	-	0.06	-2.02 *	0.65
Os02g0687900	OsSCP9	-0.57 *	-1.69 *	0.10
Os02g0691500	OsbHLH049	-0.37	1.58 *	-1.00
Os02g0695800	OsOPT8	-0.87 *	-1.51 *	-0.35 *
Os02g0695900	-	-0.48	-1.16 *	-0.73
Os02g0698000	OsPrk	-0.12	-2.33 *	-0.01
Os02g0698800	OsWRKY66	0.84 *	1.11 *	-0.48
Os02g0702100	-	-0.44	-2.82 *	0.37
Os02g0711400	-	0.33	1.18 *	-0.40
Os02g0719000	-	0.43 *	1.03 *	-0.51 *
Os02g0729400	OsStr11	-0.66	-1.49 *	-0.42
Os02g0731500	-	-0.79	-1.40 *	-0.38
Os02g0731900	-	-0.06	-1.73 *	-0.05
Os02g0733300	OsGH9B1	0.25	1.63 *	-1.07
Os02g0736800	-	-0.24	1.11 *	-0.15
Os02g0740500	-	-0.60 *	-1.07 *	-0.36
Os02g0741800	-	0.84 *	1.03 *	0.21
Os02g0744000	-	-0.34	-1.90 *	0.11
Os02g0744600	OsCslA6	0.52 *	1.06 *	0.23
Os02g0744700	OsSSIIb	-0.05	-1.21 *	0.36 *
Os02g0744800	-	-0.22	-1.09 *	0.23
Os02g0750701	-	-0.49 *	-1.26 *	-0.22
Os02g0753500	OsSTA78	-0.89 *	-1.03 *	-0.04
Os02g0757100	OsPHI-1	0.44 *	1.01 *	-0.07
Os02g0757700	OsFbox110	0.56 *	1.42 *	-0.36
Os02g0757800	-	0.19	1.40 *	-0.42
Os02g0759400	OsRING-1	-0.45	-1.65 *	-0.57
Os02g0764200	-	0.98 *	1.77 *	-0.37
Os02g0769100	OsSAUR12	0.86 *	1.93 *	-0.11
Os02g0769700	OsRLCK84	-0.86	-2.01 *	-0.43
Os02g0773700	-	0.94 *	1.97 *	-0.71
Os02g0773732	OsTBL31	0.90 *	1.87 *	-0.41
Os02g0774200	-	-0.08	-2.96 *	-0.05
Os02g0775300	-	0.58	1.33 *	-0.13
Os02g0783700	-	0.85 *	-1.46 *	-0.13
Os02g0787000	-	-0.22	1.10 *	-0.15
Os02g0790600	-	-0.89 *	-1.05 *	-0.22
Os02g0793900	HDR1	-0.63 *	-1.23 *	-0.03
Os02g0794900	OsFH7	-0.15	-1.21 *	0.31
Os02g0798800	-	0.67	1.13 *	-0.11
Os02g0802700	OsMGD	-0.51 *	-1.02 *	0.09
Os02g0806300	OsGATA3	-0.44 *	-1.10 *	0.05
Os02g0807800	OsWAK20	-0.33	-1.12 *	0.17
Os02g0809300	OsCLE205	0.28	1.58 *	-0.68
Os02g0809700	OsPHO1;2 cis--T	-0.76 *	-1.99 *	-0.71 *
Os02g0810900	O-C032	-0.17	-1.06 *	-0.29
Os02g0813183	-	-	1.64 *	-
Os02g0815000	OsRPL37	0.13	1.00 *	-0.17 *
Os02g0816000	-	0.92 *	1.98 *	-0.56
Os02g0816600	-	-0.03	-1.02 *	0.51 *
Os02g0821850	-	0.30	1.31 *	-0.28
Os02g0821900	-	-0.48 *	-1.06 *	-0.12
Os02g0822100	SIET3	-0.84 *	-1.49 *	-0.16
Os02g0822150	-	-0.94 *	-1.92 *	-0.22
Os03g0102700	OsEXPB7	-0.37 *	-2.03 *	0.09
Os03g0102775	-	-0.56 *	-2.20 *	0.04
Os03g0103100	OsHyPRP03	-0.91 *	-2.27 *	-0.29 *
Os03g0103300	qLTG-3-1(t)	0.04	-2.37 *	-0.23
Os03g0103950	-	0.20	1.13 *	-0.25
Os03g0104000	-	-0.07	1.12 *	-0.32
Os03g0106100	-	0.09	-1.25 *	0.50
Os03g0106550	-	0.60	2.05 *	-0.71
Os03g0108932	-	-0.20	1.21 *	-0.79
Os03g0110500	-	0.70	1.43 *	0.38
Os03g0111400	-	-0.21	-1.62 *	0.41 *
Os03g0115200	-	0.62 *	1.17 *	-0.22 *
Os03g0115300	-	0.56	1.23 *	-0.20
Os03g0122300	FLS	-0.88 *	-1.32 *	-0.22
Os03g0122500	-	-0.96	-1.79 *	0.24
Os03g0123500	HB365	-0.57 *	-1.41 *	0.23 *
Os03g0124300	-	-0.49 *	-1.06 *	-0.10
Os03g0124900	OsPGL29	-0.23	-1.18 *	-0.63 *
Os03g0126800	OsCIPK09	0.23	-1.16 *	0.18
Os03g0128200	OsGSL10	-0.72 *	-1.32 *	-0.41
Os03g0129300	GADPH	-0.01	-1.65 *	0.08
Os03g0132000	OsACS4	-0.61 *	-1.17 *	0.04
Os03g0135300	OsGSTF3	0.34	1.25 *	-0.62 *
Os03g0135700	RAI1	-0.63 *	-1.56 *	0.09
Os03g0136600	-	0.31	1.00 *	-0.06
Os03g0142500	OsRFPH2-9	-0.91	-3.23 *	-0.00
Os03g0142600	-	-	-5.05 *	1.03
Os03g0144700	-	0.09	-1.36 *	0.43
Os03g0144800	-	-0.68 *	-1.31 *	-0.04
Os03g0146100	OsTIP1;1	-0.54 *	-1.40 *	-0.14 *
Os03g0146200	-	-0.60 *	-1.19 *	-0.08
Os03g0148000	-	-0.90	-3.99 *	-0.75
Os03g0149800	-	-0.74 *	-1.03 *	-0.34
Os03g0151500	-	-	-2.15 *	2.90
Os03g0159900	-	0.39 *	1.01 *	-0.18
Os03g0160000	-	0.06	1.02 *	-0.60
Os03g0160600	-	0.86 *	1.50 *	0.07
Os03g0161500	-	-0.11	-1.01 *	0.25
Os03g0161600	-	0.56	2.09 *	-1.12
Os03g0161800	Sip2A	0.17 *	-1.05 *	0.37 *
Os03g0161950	-	-	-2.01 *	0.99
Os03g0162800	-	-	2.11 *	-
Os03g0163000	-	0.59 *	1.20 *	-0.59
Os03g0164300	-	0.92 *	1.87 *	-0.02
Os03g0164800	OsSTA90	0.63	1.20 *	0.50
Os03g0165266	DRD1	-	-2.21 *	0.51
Os03g0167000	OsLTPG2	0.99 *	1.48 *	-0.52
Os03g0167200	OsSTA91	0.68 *	1.04 *	-0.23
Os03g0167550	-	-0.38	-1.12 *	-0.19
Os03g0168000	-	-0.86 *	-1.91 *	0.56
Os03g0168300	-	-0.86 *	-2.59 *	0.35
Os03g0168700	OsSET14	-0.15	1.01 *	-0.53
Os03g0169100	RPE	-0.45 *	-1.11 *	0.08
Os03g0170701	-	-1.02	-1.19 *	0.40
Os03g0179100	OsGLP3-1	-1.00	-1.14 *	0.13
Os03g0181800	-	-0.62 *	-1.48 *	0.23
Os03g0182900	-	0.50	2.66 *	-
Os03g0184500	-	0.51 *	1.10 *	0.10
Os03g0186900	OsAP25	0.40 *	-1.01 *	0.48 *
Os03g0186950	-	0.57 *	1.06 *	-0.23
Os03g0189400	-	-0.48 *	-1.05 *	0.00
Os03g0196400	-	-0.63	-1.38 *	0.15
Os03g0200800	OsARL1a	-0.56 *	-1.09 *	-0.08
Os03g0211400	-	-0.55 *	-1.50 *	0.43 *
Os03g0213200	-	0.70 *	1.26 *	-0.28
Os03g0215000	-	-0.82 *	-1.11 *	-0.05
Os03g0216500	-	0.38	1.59 *	-1.14
Os03g0216900	-	0.42	1.23 *	-0.49
Os03g0223400	OsGLN1;2	0.27 *	-1.73 *	-0.50 *
Os03g0227400	-	-0.39	-1.25 *	-0.17
Os03g0231700	-	-0.94 *	-1.22 *	0.22 *
Os03g0231850	-	-0.54 *	-1.00 *	-0.37
Os03g0232800	-	-0.96	-2.50 *	-0.05
Os03g0237600	-	-0.55 *	-1.02 *	0.26 *
Os03g0241900	-	-0.34	-1.15 *	0.38
Os03g0242200	-	-0.46 *	-1.05 *	0.32
Os03g0242350	-	-0.75 *	-1.12 *	-0.59 *
Os03g0243700	-	0.17	1.05 *	-0.80 *
Os03g0244200	-	0.94 *	2.07 *	-0.85 *
Os03g0244600	OsLAX2	0.18	1.66 *	-1.18 *
Os03g0251350	OsHAP5C	-	-1.95 *	1.05
Os03g0257500	-	-0.63	-1.23 *	-0.56
Os03g0259100	OsUCL7	-0.90 *	-2.00 *	0.71 *
Os03g0259900	-	-0.91 *	-1.06 *	0.02
Os03g0260432	OsCLE302	0.48	1.69 *	-0.73
Os03g0260600	OsbHLH040	0.29	1.14 *	-0.42
Os03g0262000	-	0.09	1.14 *	-0.70
Os03g0265800	-	-0.80 *	-1.05 *	-0.21
Os03g0268400	OsMPG3	-0.97 *	-1.18 *	-0.26 *
Os03g0273800	-	-0.86 *	-1.93 *	-0.28 *
Os03g0278066	-	-0.75 *	-1.07 *	-0.18
Os03g0280400	-	0.19	2.29 *	-
Os03g0285300	-	0.85 *	1.60 *	-0.42
Os03g0295300	-	-0.16	1.11 *	-1.25 *
Os03g0300600	OsDjC28	0.03	-1.41 *	1.15 *
Os03g0300700	-	-0.78	-1.75 *	0.18
Os03g0301600	-	0.22	1.17 *	-0.45
Os03g0302800	-	-1.18	-2.73 *	0.08
Os03g0307200	Os-S2	-0.16 *	-1.88 *	-0.09 *
Os03g0307300	Os-S1	-0.31 *	-2.22 *	0.12 *
Os03g0310000	OsGELP46	0.05	-1.12 *	0.33
Os03g0310666	-	0.01	1.02 *	-0.34
Os03g0315400	OsMYB2	0.33	1.27 *	-0.20
Os03g0317000	-	-0.25	-1.02 *	0.29 *
Os03g0319200	-	-	2.68 *	-
Os03g0320100	-	-0.61 *	-1.47 *	-0.52 *
Os03g0322200	-	-0.17	-1.60 *	-0.00
Os03g0326200	-	0.21	-2.70 *	0.22
Os03g0331700	OsCML27	-0.82 *	-1.41 *	-0.14
Os03g0332100	CYP714B2	-0.49	-1.13 *	-0.09
Os03g0332533	-	0.67 *	1.26 *	-0.57
Os03g0333400	-	-0.27	-1.74 *	-0.03
Os03g0334250	-	-0.45	-1.02 *	-0.66
Os03g0343900	PsbX	0.14	-1.67 *	-0.16
Os03g0348800	-	-0.98 *	-1.30 *	0.25
Os03g0351300	-	-0.71 *	-1.05 *	-0.37
Os03g0353000	-	0.34	1.02 *	-0.25
Os03g0356414	OsDIS1	0.66 *	1.41 *	-0.51 *
Os03g0356582	-	-0.17	-2.11 *	0.99
Os03g0359600	-	-0.12	-2.04 *	-0.13
Os03g0362200	-	-0.22	-1.84 *	0.01
Os03g0365850	-	-0.28	-1.43 *	-0.14
Os03g0365900	OsGELP50	-0.11	-1.28 *	0.04
Os03g0366900	-	0.48	1.46 *	-0.82
Os03g0368000	prx42	0.55	-1.17 *	0.75
Os03g0368300	prx43	-0.12	-3.68 *	-0.67 *
Os03g0370400	-	-0.99 *	-2.69 *	-0.61 *
Os03g0379300	OsIRO3	-0.63 *	-1.36 *	0.11
Os03g0379400	-	-0.27	1.09 *	-0.68
Os03g0381300	-	-0.84 *	-1.19 *	-0.01
Os03g0386700	OsSCP12	-	-3.11 *	0.67
Os03g0392600	OsSCP14	0.38	-1.24 *	-0.22
Os03g0393700	OsSCP18	-0.54 *	-1.36 *	0.00
Os03g0397900	-	-0.53	-1.85 *	-0.26
Os03g0399000	OsPME12	-0.12	2.63 *	-2.75
Os03g0399400	OsFbox150	0.26	1.05 *	-0.35
Os03g0399532	-	0.15	-1.16 *	0.47
Os03g0405525	-	-0.09	-1.30 *	-0.61
Os03g0411800	OsZIP2	-0.78 *	-1.17 *	-0.06
Os03g0413250	-	-0.40	-1.06 *	-0.25
Os03g0416300	OsBC1L2	0.55	1.35 *	-0.20
Os03g0416400	-	-0.18	1.21 *	-0.69
Os03g0421800	-	-0.74 *	-1.12 *	0.03
Os03g0431600	-	-0.76 *	-1.68 *	0.17
Os03g0436400	-	-0.75 *	-1.40 *	0.01
Os03g0448950	-	0.86 *	1.16 *	-0.03
Os03g0559900	-	0.46	1.12 *	-0.37
Os03g0567100	-	0.64 *	1.47 *	0.05
Os03g0567600	OsXAT3	-0.52 *	-1.16 *	-0.16
Os03g0568000	-	-0.64 *	-1.25 *	-0.18
Os03g0571900	PEZ1	-0.37	-1.48 *	0.40
Os03g0572900	PEZ2	-0.40 *	-1.14 *	-0.18
Os03g0574300	-	-0.19	-1.23 *	0.21
Os03g0576200	OsHAK21	-1.12	-3.61 *	0.68
Os03g0577500	-	-0.93 *	-1.21 *	0.28 *
Os03g0592500	LHCB	-0.75 *	-2.43 *	-0.07
Os03g0594400	OsMST2	-0.26	-1.18 *	-0.24
Os03g0594900	-	-0.71	-2.91 *	0.94 *
Os03g0595050	-	-0.72	-2.32 *	0.57
Os03g0607200	-	0.54	2.12 *	-1.20
Os03g0607600	CycA3;1	0.52 *	1.14 *	-0.00
Os03g0608000	-	0.27	-1.74 *	0.08
Os03g0608600	OsDeg-like 5	-0.17	-1.07 *	0.07
Os03g0610400	-	-0.65	-1.73 *	-0.36
Os03g0635800	-	0.17	1.01 *	-0.50
Os03g0636800	OsNek1	0.66 *	1.38 *	-0.24
Os03g0637900	-	-0.58 *	-1.23 *	0.60 *
Os03g0638000	-	-0.60	-2.05 *	0.66
Os03g0641250	-	-1.41	-3.23 *	-0.05
Os03g0642900	-	-0.08	-1.56 *	-0.26
Os03g0643900	-	0.11	1.63 *	-0.69 *
Os03g0645000	OsEXPB12	0.68 *	1.48 *	-0.15
Os03g0660000	-	0.19	1.45 *	-0.33
Os03g0660700	-	-0.72	-1.17 *	-0.18
Os03g0663400	OsLP	-0.53 *	-2.77 *	0.41 *
Os03g0667300	OsIRT2	-0.99 *	-2.36 *	-0.67 *
Os03g0667400	-	-0.65 *	-1.20 *	-0.18
Os03g0668900	-	0.16	1.07 *	-0.19
Os03g0669450	-	-0.18	-1.24 *	0.27
Os03g0671800	OsbHLH020	-1.53	-4.41 *	1.29
Os03g0673400	-	-0.29 *	-2.42 *	-1.08 *
Os03g0674600	-	0.76 *	1.00 *	-0.07
Os03g0675300	-	0.48	1.01 *	-0.33
Os03g0680800	OsBIHD1	-0.46 *	-1.20 *	0.10
Os03g0684300	-	0.24	1.28 *	-0.58
Os03g0686800	-	1.08	1.70 *	-
Os03g0689300	OSA1	-0.89 *	-1.65 *	-0.06
Os03g0689350	-	-0.95	-1.06 *	-0.20
Os03g0699800	OsTHI36	0.83 *	1.00 *	0.11
Os03g0702400	-	-	1.68 *	-
Os03g0702500	-	-0.12	1.23 *	-0.47
Os03g0709200	-	0.27	-1.20 *	0.59
Os03g0712200	-	0.29	1.05 *	-0.06
Os03g0712800	OsGLN1;3	-0.26	-1.30 *	-0.30
Os03g0716200	-	0.87	1.01 *	-0.18
Os03g0717700	OHK4	-0.63 *	-1.05 *	0.16 *
Os03g0722400	OsDDM1b	0.12	1.03 *	0.09
Os03g0725200	-	-0.87 *	-1.85 *	-0.03
Os03g0725800	OsbHLH018	-0.72 *	-1.22 *	0.19 *
Os03g0726100	OsTubA3	-0.71 *	-1.03 *	0.16 *
Os03g0726150	-	-0.76 *	-1.14 *	-0.24 *
Os03g0729600	-	-0.76 *	-2.89 *	-0.43
Os03g0730000	-	-1.08	-2.97 *	-0.63
Os03g0736300	OsGH9A3	-0.93 *	-1.41 *	-0.04
Os03g0736600	-	-0.21	-1.58 *	0.29
Os03g0736900	-	-0.99 *	-1.58 *	0.11
Os03g0737300	-	0.22	-1.98 *	0.28
Os03g0738600	OsLOX-L2	-0.08	-1.17 *	0.22 *
Os03g0740833	-	0.14	1.19 *	-0.11
Os03g0741600	-	-0.59 *	-1.00 *	-0.28
Os03g0744675	OsWD40-90	0.60 *	-1.16 *	0.17
Os03g0747100	-	-0.01	1.11 *	-0.45
Os03g0747850	-	-0.35	-1.05 *	-0.33
Os03g0749300	OsBGLU1	-0.75 *	-1.45 *	-0.00
Os03g0749401	-	-0.87 *	-1.40 *	-0.11
Os03g0754500	OsBC1L3	-0.34	-1.38 *	0.18
Os03g0757900	-	-0.94 *	-1.46 *	0.19 *
Os03g0757950	-	-0.84 *	-1.54 *	0.06
Os03g0758300	OsCNGC7	-0.87 *	-2.00 *	0.03
Os03g0759000	-	-0.60 *	-1.31 *	0.22
Os03g0759600	OsCrRLK1L1	-	-2.70 *	0.67
Os03g0760100	OsCYP81A6	-0.81	-1.68 *	-0.19
Os03g0760200	bel	-0.63 *	-1.33 *	-0.20
Os03g0760500	-	-0.93 *	-1.12 *	0.02
Os03g0761000	-	0.26	1.24 *	-0.11
Os03g0762100	-	0.84	1.81 *	-0.43
Os03g0762300	-	-0.63 *	-2.17 *	-0.36 *
Os03g0764000	-	0.30	1.40 *	-1.29 *
Os03g0764100	WZF1	-0.99 *	-1.09 *	-0.30 *
Os03g0767700	-	-	2.57 *	-
Os03g0767800	Oscor413-pm1	-0.54 *	-1.03 *	0.04
Os03g0775200	-	-0.59 *	-1.27 *	0.27 *
Os03g0775250	-	-0.49	-1.18 *	-0.02
Os03g0775700	-	-0.97 *	-1.46 *	0.49 *
Os03g0778100	PSAF	-0.54 *	-2.43 *	-0.00
Os03g0784600	-	0.05	-2.15 *	0.81 *
Os03g0785800	OsPCF6	0.45	1.57 *	-0.23
Os03g0786100	GLO1	0.10	-1.59 *	0.05
Os03g0788500	OsCDPK10	-0.41 *	-1.33 *	-0.22
Os03g0788600	OsFLA24	-0.94 *	-1.23 *	0.09
Os03g0788650	-	-0.93 *	-1.65 *	-0.01
Os03g0791050	-	-0.01	-1.32 *	-0.36
Os03g0791432	-	0.15	1.17 *	-0.17
Os03g0793000	OsSAP7	0.16	1.12 *	-0.31
Os03g0799200	-	-0.78 *	-1.65 *	0.28
Os03g0799250	-	-0.77 *	-1.55 *	0.04
Os03g0806600	-	-0.68 *	-1.30 *	-0.03
Os03g0806700	-	-0.99 *	-1.01 *	-0.16
Os03g0807150	-	0.08	1.00 *	-0.22
Os03g0807700	-	-0.18	1.64 *	-0.85
Os03g0808350	-	-0.79 *	-1.46 *	-0.16 *
Os03g0810300	-	0.58 *	1.01 *	-0.17
Os03g0811400	OsbHLH041	0.53	1.21 *	-0.25
Os03g0815200	-	-0.68 *	-1.04 *	0.10 *
Os03g0815700	Spin1	-0.78 *	-1.17 *	0.16
Os03g0816800	-	-0.02	-1.05 *	0.63
Os03g0820500	OsADF3	-	-5.10 *	0.99
Os03g0821250	-	0.24	2.04 *	-0.95
Os03g0822000	OsEXPA7	-0.05	1.25 *	-0.85 *
Os03g0822033	-	0.02	1.37 *	-0.77
Os03g0823200	-	-0.39	-1.64 *	0.66
Os03g0828600	OsCHX13	-0.31	-2.92 *	0.32
Os03g0833100	-	0.03	1.54 *	-0.60
Os03g0838100	OsRLCK121	-0.74 *	-1.20 *	-0.27
Os03g0840275	-	-0.92 *	-1.04 *	-0.60 *
Os03g0841600	-	-0.51	-2.23 *	0.27
Os03g0842400	-	0.15	1.34 *	-0.38
Os03g0847900	-	-0.75 *	-1.50 *	-0.00
Os03g0849800	-	-0.86 *	-1.92 *	-0.05
Os03g0849900	-	-0.74 *	-1.12 *	0.10
Os03g0850900	OsUCL12	-0.84 *	-1.04 *	-0.53 *
Os03g0851700	Xbos251	-0.37 *	-1.02 *	-0.07
Os03g0851750	-	-0.67	-1.84 *	-0.10
Os03g0861100	-	-0.71 *	-1.76 *	0.71 *
Os03g0861200	-	-0.74 *	-1.77 *	0.67 *
Os03g0861400	-	-0.54 *	-1.71 *	0.19
Os04g0106000	-	0.46	1.15 *	-0.38
Os04g0107500	-	-0.84 *	-1.25 *	-0.10
Os04g0109400	-	0.40	1.30 *	-0.12
Os04g0112100	-	0.33	1.88 *	-1.40
Os04g0117900	OsAMI2	-0.93 *	-1.85 *	-0.01
Os04g0120300	OsSub33	0.86 *	1.80 *	-0.87 *
Os04g0125700	-	-0.67 *	-1.44 *	-2.27 *
Os04g0126500	-	0.85	1.13 *	0.27
Os04g0126900	-	0.70	1.82 *	-
Os04g0127100	OsSub37	-0.89	-2.97 *	-0.31
Os04g0127300	OsSub38	0.52	1.43 *	-0.47
Os04g0128001	-	-0.52	-1.11 *	-0.36
Os04g0149400	-	-0.30	-1.68 *	0.59
Os04g0167800	-	-	-2.37 *	0.49
Os04g0173300	-	0.65 *	1.02 *	0.01
Os04g0178300	OsCPS4	-	1.20 *	3.06
Os04g0184100	-	-	1.59 *	-
Os04g0209300	OsABCC10	-0.67 *	-1.52 *	0.72 *
Os04g0228400	OsEXP1	-0.85 *	-1.54 *	0.35 *
Os04g0229100	OsCAD6	-0.25	-1.64 *	0.02
Os04g0234600	-	-0.71 *	-2.83 *	-0.50
Os04g0249600	OsStr6	0.05	1.11 *	-0.60
Os04g0271700	OscZOG1	1.02	-1.97 *	0.26
Os04g0298700	-	-0.48	1.11 *	-1.28 *
Os04g0304200	-	-0.24	-1.32 *	0.07
Os04g0308500	-	-0.08	-1.27 *	2.42
Os04g0308600	-	-1.34	-2.04 *	1.11
Os04g0309900	-	-0.56	-2.47 *	0.76
Os04g0314500	-	-	1.94 *	-
Os04g0319800	-	-	-1.70 *	1.09
Os04g0338000	-	-0.44 *	-1.25 *	0.00
Os04g0349300	-	0.74 *	1.30 *	-0.02
Os04g0350100	-	0.14	-1.11 *	0.09
Os04g0356600	-	-0.99 *	-1.91 *	0.23
Os04g0356800	-	-0.58	-1.64 *	0.36
Os04g0368800	OsWAK45	-0.22	-1.98 *	0.45
Os04g0379600	-	-0.63 *	-1.24 *	-0.07
Os04g0381700	OsbHLH156	-0.41 *	-1.07 *	0.17
Os04g0385600	Os_F0796	-0.13	1.20 *	-0.79 *
Os04g0389100	-	0.40	1.79 *	-
Os04g0390500	OsYSL6	-0.49 *	-1.21 *	-0.21 *
Os04g0395700	-	0.12	1.33 *	-0.48
Os04g0397800	-	-	1.69 *	-
Os04g0399000	-	0.54	1.51 *	-0.47
Os04g0399200	-	0.44	1.24 *	-0.24
Os04g0400700	-	-0.93 *	-1.45 *	-0.74
Os04g0401700	OsHAK1	-0.38 *	-1.28 *	-0.36 *
Os04g0401751	-	-0.55 *	-1.42 *	-0.27 *
Os04g0404800	-	-0.75 *	-1.79 *	-0.00
Os04g0409900	OsNIN4	-0.60	-1.15 *	0.28
Os04g0410300	-	0.02	1.14 *	-0.34
Os04g0410400	-	0.20	-2.02 *	-0.23
Os04g0410600	OsPAP21a	-0.40	-1.87 *	0.12
Os04g0412300	-	-0.51	-1.00 *	-0.06
Os04g0415200	-	-0.76 *	-1.04 *	-0.15
Os04g0422000	OsFBN5	0.38	-1.06 *	1.55 *
Os04g0422700	-	-0.08	1.89 *	-0.80
Os04g0434700	-	0.35	1.03 *	0.24
Os04g0435500	OsTCHQD1	-0.64 *	-1.04 *	0.14
Os04g0437000	O-C079	0.65	-1.33 *	0.80
Os04g0438600	-	0.94 *	1.01 *	0.01
Os04g0439100	-	-0.89 *	-1.19 *	-0.31 *
Os04g0439400	-	0.55	-1.09 *	0.01
Os04g0445000	OsSKOR	0.56 *	1.22 *	-0.36 *
Os04g0447600	-	-0.88 *	-1.89 *	0.18
Os04g0447700	-	-0.00	-1.04 *	-0.05
Os04g0449500	-	-0.36	-1.62 *	0.29
Os04g0449700	-	-0.12	-1.51 *	0.10
Os04g0450600	-	-0.20	-1.28 *	-0.15
Os04g0455700	-	0.92 *	1.06 *	0.20
Os04g0456700	-	-0.45 *	-1.05 *	-0.12
Os04g0457000	CP24	-0.48 *	-1.51 *	0.07
Os04g0457100	-	-0.46	-1.86 *	-0.18
Os04g0459000	OsABCB14	0.72 *	1.00 *	-0.30 *
Os04g0459500	-	-0.80 *	-2.85 *	-0.33
Os04g0465300	OsGASR2	0.82 *	1.43 *	-0.09
Os04g0467100	-	-0.34 *	-1.26 *	0.16
Os04g0472300	-	-0.76 *	-1.25 *	0.24
Os04g0472333	-	-0.64	-1.54 *	0.36
Os04g0474800	Os4bglu12	0.06	-1.84 *	0.47 *
Os04g0474900	OsTAGG1	-0.16	-1.36 *	0.36 *
Os04g0480900	-	-0.37	-1.73 *	-0.06
Os04g0482600	-	0.78 *	1.21 *	0.25
Os04g0482900	-	0.15	-1.14 *	0.04
Os04g0485300	OsG6PDH2	-0.52 *	-1.10 *	0.18 *
Os04g0486950	MS	0.80 *	1.45 *	-0.49 *
Os04g0490500	OsRLCK152	-0.66	-1.27 *	0.52
Os04g0491500	-	-0.69 *	-2.02 *	0.05
Os04g0495500	OsbZIP36	0.72 *	1.11 *	0.07
Os04g0497200	OsGLU3	-0.94 *	-1.68 *	0.06
Os04g0497250	-	-0.87 *	-1.65 *	0.07
Os04g0501500	-	-0.80 *	-1.01 *	-0.23
Os04g0502300	-	0.54 *	1.00 *	0.13
Os04g0505200	-	-0.63 *	-1.17 *	0.10
Os04g0506700	-	-0.65	-2.76 *	-0.05
Os04g0508000	OsTBL30	-	5.26 *	-
Os04g0510600	OsEnS-67	0.99 *	1.10 *	0.10
Os04g0515900	O-C008	-0.67 *	-2.23 *	0.06
Os04g0518600	-	0.03	-1.48 *	0.82
Os04g0524500	OsYSL13	-0.10	-1.32 *	0.50 *
Os04g0524900	OsYSL11	0.69	1.16 *	0.12
Os04g0526300	-	-0.40	-2.57 *	-0.35
Os04g0528600	-	0.38	1.14 *	0.13
Os04g0528651	-	0.29	1.17 *	-0.11
Os04g0530700	-	-0.05	-1.02 *	-0.02
Os04g0530801	-	-1.15	-1.34 *	0.10
Os04g0531500	-	-0.91 *	-1.44 *	-0.18
Os04g0531600	-	-0.80 *	-1.58 *	-0.26
Os04g0532700	-	-0.74	-1.30 *	-0.08
Os04g0532800	R2R3-MYB	-0.99 *	-1.60 *	-0.30
Os04g0533500	-	-0.86 *	-1.20 *	-0.58
Os04g0537800	-	0.11	1.11 *	-0.66 *
Os04g0540900	OsRLCK154	0.22	1.25 *	-0.53
Os04g0541100	OsGT-2	-0.97 *	-1.07 *	-0.16
Os04g0542200	OsYSL9	-0.29 *	-1.40 *	-0.06
Os04g0542900	-	-0.43 *	-1.22 *	0.26 *
Os04g0543600	OsCAT5	0.73	1.76 *	-0.42
Os04g0547900	-	-0.90 *	-2.13 *	0.14
Os04g0550900	-	-0.13	-1.04 *	-0.41
Os04g0551600	-	-0.16	1.70 *	-1.30
Os04g0552250	-	-0.97	-3.62 *	0.33
Os04g0554200	-	-0.88 *	-1.32 *	0.15
Os04g0555700	OsADF6	-0.00	-2.26 *	0.21
Os04g0556300	OsGpx1	-0.72 *	-1.58 *	-0.37 *
Os04g0556500	OscZOGT1	-0.89 *	-1.74 *	-0.37
Os04g0559100	Os RopGEF9	0.14	1.96 *	-
Os04g0559200	-	-0.12	-1.35 *	0.35 *
Os04g0559400	-	0.79 *	1.16 *	-0.20
Os04g0559700	OsPIP1;2	-0.70 *	-1.42 *	-0.21 *
Os04g0559750	-	-0.77 *	-1.94 *	-0.43 *
Os04g0562100	OsLHT7	-0.48	-1.14 *	0.11
Os04g0563050	-	-0.44 *	-1.22 *	0.23 *
Os04g0563801	-	-0.28 *	-1.10 *	0.23
Os04g0565200	-	0.30	1.49 *	-2.04 *
Os04g0566550	-	0.22	1.12 *	-0.20
Os04g0569100	Roc4(t)	0.91 *	1.22 *	-0.43
Os04g0577300	OsGELP58	0.50 *	1.02 *	-0.13
Os04g0578000	OsACS2	-0.75	-1.87 *	-0.21
Os04g0578400	OsBCH2	0.10	1.03 *	-0.73
Os04g0581451	-	0.17	1.52 *	-1.46
Os04g0583101	-	-0.18	-1.26 *	-0.04
Os04g0585000	-	0.54	1.39 *	-0.23
Os04g0585200	OsGLR3.2	-0.40	-1.73 *	0.27
Os04g0587300	OsPUP10	-	-2.70 *	0.67
Os04g0589500	-	-0.76 *	-1.20 *	-0.33
Os04g0589900	OsAHP1	0.77 *	1.40 *	-0.38
Os04g0592400	-	-0.58 *	-1.06 *	0.22 *
Os04g0593400	-	-0.90 *	-1.08 *	-0.49 *
Os04g0600200	Ao1-1	-0.35	-2.37 *	1.20 *
Os04g0603200	OsRMT1	-0.56 *	-1.10 *	0.13
Os04g0604000	VLN4	0.84	1.54 *	-0.00
Os04g0604200	OsXTH6	0.96 *	2.19 *	-0.68
Os04g0608600	-	-0.60 *	-1.15 *	0.25
Os04g0609525	-	-	-2.74 *	0.36
Os04g0611266	-	0.50	1.81 *	-0.75
Os04g0611300	-	0.40 *	1.08 *	-0.12
Os04g0611400	-	-0.15	-1.96 *	0.33
Os04g0614650	-	-0.25	-1.71 *	0.71 *
Os04g0615600	-	-1.08	-1.56 *	0.14
Os04g0617050	OsSAUR21	0.61 *	1.54 *	-0.41
Os04g0617900	OsGLP4-1	-0.19	-1.04 *	1.96 *
Os04g0618700	Os-FLS2	-0.65 *	-1.53 *	-0.28
Os04g0618800	-	-0.50	-2.73 *	-0.57
Os04g0620132	-	0.95 *	1.36 *	0.56
Os04g0623800	Amt	-0.83 *	-1.07 *	-0.08
Os04g0624000	OsATG8b	-0.54 *	-1.07 *	-0.21
Os04g0628100	rubi3	-0.53 *	-1.40 *	-0.19 *
Os04g0630400	-	-	-3.33 *	0.15
Os04g0630900	-	-0.68 *	-1.43 *	-0.59
Os04g0631100	-	0.82 *	1.29 *	-0.44
Os04g0631200	OsXTH3	0.36	1.41 *	-0.30
Os04g0633900	-	0.30	-1.70 *	0.58
Os04g0634400	-	-0.12	-1.25 *	-0.00
Os04g0636400	-	-0.56 *	-2.11 *	-0.09
Os04g0639800	-	-0.35	-1.18 *	0.68
Os04g0640600	OsSK3	-0.76 *	-1.35 *	0.16
Os04g0641400	-	-0.77 *	-1.12 *	-0.03
Os04g0641450	OsGRL9	-0.92 *	-1.15 *	-0.13
Os04g0644600	-	-0.41	-1.09 *	0.39
Os04g0649500	-	-0.36 *	-1.80 *	-0.30
Os04g0649600	-	-0.93 *	-1.50 *	-0.32
Os04g0650333	-	-0.81 *	-1.26 *	0.03
Os04g0650366	OsGT43I	-0.73 *	-1.42 *	-0.01
Os04g0653600	OsPLT1	0.97 *	1.74 *	-0.32
Os04g0655400	OsRLCK169	-0.02	-1.33 *	0.43
Os04g0659000	-	0.35	1.15 *	-0.70 *
Os04g0659100	OsGS2	-0.88 *	-1.29 *	-0.29 *
Os04g0664400	OsMP	0.85 *	1.32 *	-0.28
Os04g0665200	OsIAMT1	0.46	2.39 *	-1.15 *
Os04g0665400	FtsZ1	0.30	1.00 *	-0.44
Os04g0669900	OsMTK2	0.24	-1.69 *	0.39 *
Os04g0674000	-	-0.46 *	-1.05 *	-0.37 *
Os04g0675000	-	-0.11 *	-1.61 *	0.58 *
Os04g0677400	OsSTA136	-0.51	-1.96 *	0.04
Os04g0678700	OsPorA	0.00	-1.71 *	0.52
Os04g0679400	-	0.95 *	1.01 *	-0.29 *
Os04g0679500	-	0.87 *	1.17 *	-0.54
Os04g0682600	-	-0.12	-1.11 *	0.94
Os04g0683700	OsAAE3	-0.41 *	-1.27 *	-0.45 *
Os04g0684100	-	-0.27	1.10 *	-0.69
Os04g0684900	OsCAF1B	-0.33	-1.00 *	-0.80 *
Os04g0691750	-	-0.99 *	-2.08 *	-0.18
Os04g0691800	-	-0.68 *	-1.18 *	-0.12
Os05g0100600	-	0.05	-1.03 *	-0.05
Os05g0103300	-	-0.70 *	-1.61 *	-0.29
Os05g0103400	-	-0.77 *	-1.26 *	-0.31 *
Os05g0105000	OsaMMT	-0.39 *	-1.21 *	0.20 *
Os05g0105800	-	0.90 *	1.32 *	-0.27
Os05g0108100	-	-0.56 *	-1.08 *	0.01
Os05g0112800	-	0.70	1.51 *	-0.47
Os05g0114800	-	0.10	1.46 *	-0.52
Os05g0116350	-	0.52	1.26 *	-0.69
Os05g0116750	-	1.32	1.32 *	0.84
Os05g0119200	OsGRP1	-0.30	-1.04 *	-0.17
Os05g0119300	-	-0.11	-1.02 *	-0.37 *
Os05g0120900	-	0.30	1.36 *	-0.57
Os05g0123200	-	-0.93 *	-1.03 *	-0.06
Os05g0125100	-	0.58	1.41 *	-0.05
Os05g0125900	-	0.13	1.49 *	-0.98
Os05g0126800	-	-0.66	-1.21 *	-0.09
Os05g0128000	OsMSL24	0.00	-1.41 *	0.70
Os05g0128100	-	-0.29	-1.16 *	0.46
Os05g0129700	OsKn2	-0.33 *	-1.27 *	0.59 *
Os05g0129800	OsWRKY109	0.58 *	-1.80 *	0.98 *
Os05g0130300	-	-	-2.43 *	0.95
Os05g0132100	OsLACS1	0.52	-1.44 *	0.44
Os05g0135200	prx69	-0.93 *	-1.21 *	0.13
Os05g0138200	-	0.29	1.21 *	-0.05
Os05g0138300	OsLti6b	-0.83 *	-1.06 *	-0.13 *
Os05g0140100	R2R3-MYB	-0.21 *	-1.21 *	0.36 *
Os05g0141700	-	-0.91 *	-1.18 *	-0.20
Os05g0142000	-	-0.12	-2.09 *	1.32 *
Os05g0142100	-	-0.70 *	-1.12 *	0.59 *
Os05g0145650	-	0.53	1.28 *	0.02
Os05g0148600	OsNHX3	-0.75 *	-1.14 *	0.10
Os05g0149300	-	0.83 *	1.35 *	-0.67 *
Os05g0150733	-	1.75	3.22 *	-
Os05g0151700	-	-0.48	1.73 *	-1.00
Os05g0153300	-	-0.35	-4.17 *	0.59 *
Os05g0159200	OsGELP61	-0.70 *	-1.11 *	-0.04
Os05g0161500	-	-1.36	-5.43 *	0.21
Os05g0165450	-	-0.31	2.15 *	-1.00
Os05g0169200	OsATG18d	-0.71	-1.37 *	0.38
Os05g0172500	OsFbox250	0.73	1.02 *	0.45
Os05g0176050	-	0.87	1.18 *	0.48
Os05g0176100	OsCesA1	-0.78 *	-1.37 *	0.14 *
Os05g0176400	OsC3H34	0.32	1.25 *	-0.34
Os05g0192100	-	0.36	-1.88 *	0.67 *
Os05g0205050	-	-1.28	-2.60 *	-0.43
Os05g0207700	-	0.46 *	1.10 *	0.05
Os05g0210400	OsGELP65	-	1.55 *	-
Os05g0214900	OsTBL48	0.23	-1.09 *	0.56
Os05g0215300	UGT72F1	0.50	1.22 *	-0.18
Os05g0232700	-	0.46	1.02 *	-0.03
Os05g0261700	-	0.95 *	1.16 *	0.66
Os05g0276500	OsEXP3 (Os-EXP3)	-0.06	-3.09 *	0.18
Os05g0277000	-	-0.66	-2.39 *	0.64
Os05g0277500	OsGLP5-2	-0.84 *	-1.41 *	-0.25
Os05g0279300	-	0.39	1.18 *	-0.15
Os05g0280350	-	-0.78 *	-1.13 *	0.00
Os05g0286100	-	-0.75 *	-1.53 *	0.06
Os05g0291700	-	-0.17	-1.37 *	-0.01
Os05g0296530	-	-0.78 *	-1.50 *	-0.49 *
Os05g0299600	-	-0.38	-1.44 *	0.41
Os05g0304501	-	-0.92	-1.57 *	-0.35
Os05g0305900	-	-0.32	-1.03 *	0.11
Os05g0318100	-	-0.99 *	-1.04 *	-0.31
Os05g0326675	-	0.09	1.28 *	-0.64
Os05g0331200	-	-0.64	-2.04 *	2.25 *
Os05g0333000	-	-	-2.37 *	0.49
Os05g0333100	-	-	-3.20 *	0.99
Os05g0337200	OsbHLH162	-0.12	-1.06 *	-0.13
Os05g0361500	OsPME17	0.92 *	1.29 *	-0.15
Os05g0361700	OsERF#061	0.86 *	1.62 *	-0.05
Os05g0363100	-	-0.34 *	-1.08 *	-0.22
Os05g0363200	OsUXS5	-0.92 *	-1.23 *	0.12 *
Os05g0364300	-	0.42 *	1.06 *	-0.21
Os05g0365000	-	-0.80 *	-1.10 *	-0.12
Os05g0366600	Os5bglu22	-0.90 *	-1.47 *	-0.04
Os05g0371600	OsRLCK184	0.51	1.54 *	-0.42
Os05g0372300	-	-	-1.66 *	0.35
Os05g0372833	-	-0.17	-1.34 *	0.07
Os05g0372866	-	-0.26	-1.18 *	0.06
Os05g0375466	-	0.23	-1.39 *	0.39
Os05g0380300	A1.1-4	-0.96 *	-1.62 *	-0.10
Os05g0380900	OsCML15	-0.47	-1.68 *	-0.24
Os05g0386700	-	-0.87 *	-1.43 *	0.33 *
Os05g0386800	OsBC1L4	-0.80 *	-1.53 *	0.32 *
Os05g0391200	-	-0.80 *	-1.18 *	0.25 *
Os05g0392900	-	0.38	1.05 *	0.08
Os05g0394900	-	-0.45	-1.43 *	0.23
Os05g0395400	-	0.01	1.05 *	-0.14
Os05g0399100	-	-0.86 *	-1.04 *	0.00
Os05g0399300	Cht2*	0.43 *	-1.22 *	0.69 *
Os05g0401100	-	-0.23	-1.44 *	-0.60
Os05g0410100	-	-0.80 *	-1.79 *	-0.30
Os05g0410200	HSR203J	-0.65 *	-1.35 *	-0.14
Os05g0410900	-	-0.51	-1.69 *	-0.40
Os05g0413200	OsTUB6	-0.59 *	-1.03 *	0.30 *
Os05g0414400	-	0.61 *	1.00 *	0.09
Os05g0414501	-	0.61 *	1.27 *	-0.03
Os05g0414750	-	-0.19	-1.17 *	0.04
Os05g0415800	OsCYP51H6	-0.48 *	-1.46 *	0.13
Os05g0419500	-	-0.54 *	-1.08 *	0.18
Os05g0420900	-	0.68	1.10 *	0.47
Os05g0421000	-	-0.39	1.50 *	0.12
Os05g0424300	-	-0.92 *	-1.39 *	0.01
Os05g0426900	-	1.00	1.63 *	-
Os05g0429400	-	-0.90 *	-1.12 *	0.02
Os05g0430200	-	0.79 *	1.12 *	0.02
Os05g0430700	-	-0.62 *	-1.32 *	0.50 *
Os05g0431700	-	-0.77 *	-1.50 *	0.10
Os05g0436900	-	-0.98 *	-1.38 *	0.45 *
Os05g0438500	-	-0.62 *	-1.88 *	0.31
Os05g0439200	-	-0.29	1.00 *	-0.75 *
Os05g0443400	-	-0.61 *	-1.57 *	0.16
Os05g0444200	-	-0.37	-1.74 *	0.44
Os05g0444300	-	-0.67 *	-1.15 *	0.19
Os05g0445800	-	0.89 *	1.02 *	0.33
Os05g0446900	-	-1.34	-1.79 *	-0.13
Os05g0450600	-	0.54 *	1.25 *	-0.28
Os05g0458600	OsLAC	-0.28	-1.33 *	0.17
Os05g0460700	-	0.63	1.43 *	-0.52
Os05g0463000	OsRLCK188	0.78	-3.89 *	0.83
Os05g0466900	-	-0.87 *	-1.42 *	0.49 *
Os05g0471000	-	0.11	-1.02 *	0.17
Os05g0471116	-	-0.19	-1.13 *	0.41
Os05g0475475	-	-0.19	-1.03 *	0.04
Os05g0476100	-	0.62 *	1.28 *	-0.24
Os05g0479800	-	-0.25	-1.07 *	0.09
Os05g0481100	-	-0.34 *	-1.77 *	0.59 *
Os05g0481900	OsPILS6b	-0.93 *	-1.26 *	-0.18
Os05g0482400	eui1	0.42 *	-1.07 *	0.38
Os05g0487300	-	-0.00	-1.06 *	-0.26
Os05g0489750	-	-	-2.34 *	0.80
Os05g0494050	-	-0.74 *	-1.29 *	-0.24 *
Os05g0495900	Gns8	-0.95 *	-1.15 *	-0.37 *
Os05g0496000	-	0.38	1.02 *	-0.25
Os05g0496500	OsMC5	-0.59 *	-1.29 *	0.07
Os05g0500101	-	-0.96 *	-1.50 *	-0.15
Os05g0501001	-	0.47	1.80 *	-1.30
Os05g0509500	-	0.35	-1.30 *	1.36 *
Os05g0510800	OsCslC7	-0.46 *	-1.32 *	0.32 *
Os05g0513400	-	-0.62 *	-1.05 *	-0.05
Os05g0517100	OsOFP25	-	2.54 *	-
Os05g0521600	OsPME18	0.43	1.59 *	-0.64 *
Os05g0521650	-	0.07	1.44 *	-0.58
Os05g0524100	OsO3L4	0.42	1.05 *	-0.25
Os05g0527100	OsUGT706C4	1.01	1.38 *	-0.45
Os05g0529600	-	0.88 *	1.13 *	0.11
Os05g0529700	OsDjC50	-0.26	-1.18 *	0.13
Os05g0531100	Dfu584	-0.22	-1.25 *	-0.40
Os05g0531200	-	0.37 *	1.16 *	-0.88 *
Os05g0531500	-	-0.88 *	-1.46 *	0.23
Os05g0532800	-	0.83	1.16 *	-0.04
Os05g0534500	-	0.13	-1.42 *	1.17 *
Os05g0535400	-	-0.20	-1.31 *	0.12
Os05g0535566	-	-0.32	-1.52 *	0.57 *
Os05g0535600	-	0.03	-1.45 *	0.82 *
Os05g0541000	-	-0.74	-1.27 *	-0.07
Os05g0545000	OsSNDP6	-0.35 *	-1.00 *	0.07
Os05g0548600	-	0.30	1.23 *	-0.00
Os05g0552550	-	0.89	-3.64 *	-0.72
Os05g0554601	-	0.94 *	1.45 *	-0.09
Os05g0560000	PsaH	-0.60 *	-2.46 *	-0.33
Os05g0561800	-	0.49	1.40 *	0.16
Os05g0563500	OsHPY2	0.05	1.34 *	-0.14
Os05g0566450	-	-0.02	-1.44 *	0.25
Os05g0567650	-	0.19	-1.13 *	0.76
Os05g0567700	-	-0.18	-1.08 *	0.43 *
Os05g0567800	-	-0.60 *	-1.37 *	0.27 *
Os05g0567850	-	-0.56	-1.09 *	0.47
Os05g0568100	OsISC5	-0.59	-1.66 *	0.24
Os05g0569400	-	0.70	1.53 *	-0.46
Os05g0573800	-	-0.88 *	-1.23 *	-0.35
Os05g0575000	OsCV	-0.44	-1.14 *	-0.32
Os05g0576800	OsMPK17	-0.48	-1.01 *	0.60
Os05g0578600	OsPGL21	-0.43 *	-1.76 *	0.49 *
Os05g0578750	-	-0.29	-1.42 *	0.77 *
Os05g0578900	nl1	1.68	1.46 *	-
Os05g0582100	-	-0.87 *	-1.55 *	0.32 *
Os05g0582350	-	-0.21	-1.13 *	0.29
Os05g0582600	OsSCP30	0.12	-1.70 *	0.27
Os05g0582800	OsSCP31	-0.76 *	-1.72 *	-0.52
Os05g0586400	-	-0.40 *	-1.40 *	0.73 *
Os05g0586500	OsGAT1	-0.20	-2.92 *	-0.05
Os05g0586900	-	-0.73	-1.54 *	0.05
Os05g0588700	-	-0.54	-1.04 *	0.38
Os05g0594100	-	-0.55 *	-1.21 *	-0.22 *
Os05g0595100	OsUGE1	-0.45	-1.65 *	-0.23
Os06g0101600	OsPC	-0.24	-1.76 *	-0.35
Os06g0105700	OsUMAMIT10	-0.52	-3.19 *	0.08
Os06g0107600	-	0.18	1.12 *	-0.39
Os06g0107700	OsLFNR2	-0.19	-1.31 *	-0.41
Os06g0107800	Bph29	-0.83 *	-1.79 *	-0.46 *
Os06g0111300	-	-0.12	-1.50 *	0.69
Os06g0112700	R2R3-MYB	-1.07	-5.97 *	0.13
Os06g0113600	OsFbox288	0.99 *	1.45 *	-0.55 *
Os06g0113950	-	0.25	-1.46 *	0.59
Os06g0125400	OsOPT2	-0.26	-1.38 *	0.44
Os06g0134400	-	0.39	1.04 *	-0.41
Os06g0134700	-	0.56	1.25 *	-0.63
Os06g0134750	-	0.54	1.11 *	-0.40
Os06g0141200	OsZFP1	0.93 *	1.45 *	-0.10
Os06g0142350	UDP-GT	0.94	1.43 *	-
Os06g0142400	OsENOD93	1.32	3.85 *	-
Os06g0146500	-	-0.65	-1.12 *	-0.55
Os06g0149700	-	-0.63 *	-1.09 *	0.55 *
Os06g0149900	-	-0.13	-1.00 *	0.19
Os06g0151025	-	-0.48	-1.58 *	-0.19
Os06g0152550	-	-0.64 *	-1.41 *	-0.40 *
Os06g0152600	-	-0.68 *	-1.37 *	-0.48 *
Os06g0153000	OsCEP10	-0.69 *	-1.65 *	-0.45 *
Os06g0158400	-	0.00	-1.07 *	0.23
Os06g0159400	OsPUB65	0.81	1.22 *	-0.12
Os06g0166900	OsRLCK199	-0.72 *	-1.13 *	-0.06
Os06g0175500	-	-0.80 *	-1.14 *	-0.22 *
Os06g0178700	2-ODD27	-1.19	-1.89 *	0.03
Os06g0181100	-	0.81 *	1.07 *	-0.83
Os06g0181700	OsWR4	1.77	1.46 *	-
Os06g0184400	-	-0.56	-1.45 *	0.35
Os06g0188400	OsGLR4.1	1.17	1.30 *	-
Os06g0190700	OsGLR4.8	0.08	-1.70 *	-0.20
Os06g0193200	OsPME19	0.87 *	1.84 *	-0.10
Os06g0193400	OsPTF1	-0.66 *	-1.00 *	-0.06
Os06g0196300	OsPrx Q	-0.94	-2.03 *	-0.20
Os06g0202900	OsRLCK203	-0.59 *	-1.35 *	-0.17
Os06g0206401	-	0.73	1.57 *	-
Os06g0207200	-	-0.47	-3.04 *	-0.53
Os06g0207950	-	-	1.92 *	-
Os06g0208700	OsPFA-DSP3	0.88 *	1.06 *	-0.08
Os06g0208951	-	-0.56	-1.09 *	-0.19
Os06g0209100	-	-0.72 *	-1.21 *	-0.38
Os06g0209700	-	-0.08	1.01 *	0.08
Os06g0212900	BiP3	-0.68	-1.42 *	-0.33
Os06g0214800	GID1L2	-0.86 *	-1.40 *	-0.17
Os06g0215750	-	-0.99 *	-1.53 *	0.00
Os06g0215900	OsOPR4	-0.80 *	-1.08 *	0.53 *
Os06g0215925	-	-0.55	-1.66 *	0.76 *
Os06g0216300	OsOPR1	-0.89 *	-1.17 *	-0.29
Os06g0216350	-	-0.76	-1.89 *	0.10
Os06g0216700	OsSCL3	-0.86 *	-1.80 *	-0.08
Os06g0218500	OsMCM9	-0.97 *	-1.20 *	0.13
Os06g0223800	CSIL1	-0.47 *	-1.13 *	0.25 *
Os06g0223900	-	-1.00	-2.70 *	0.28
Os06g0226500	ILI4	-	-2.23 *	0.37
Os06g0228200	Lsi6	-0.81 *	-1.68 *	0.01
Os06g0231050	-	-0.75 *	-1.54 *	-0.01
Os06g0237300	-	-0.32 *	-1.28 *	0.46 *
Os06g0237900	-	0.16	1.27 *	-0.68
Os06g0237950	-	-	1.83 *	-
Os06g0238300	-	-0.41 *	-1.01 *	-0.36 *
Os06g0247000	-	-0.84	-1.46 *	0.90
Os06g0254700	-	-0.69 *	-1.35 *	-0.13
Os06g0255100	2-ODD29	-0.48	-1.60 *	-0.13
Os06g0256000	-	0.64 *	1.22 *	0.04
Os06g0256800	-	-0.39	1.28 *	-0.49
Os06g0256900	OsGH9B3	0.76 *	1.74 *	-0.43
Os06g0257050	-	1.01	2.49 *	-
Os06g0260000	-	-0.33	-1.17 *	0.37
Os06g0264432	-	-0.74	-2.30 *	-0.62
Os06g0264500	-	-0.38 *	-1.79 *	-0.23 *
Os06g0264800	-	-0.77 *	-2.10 *	-0.02
Os06g0265400	OsbZIP47	-	2.63 *	-
Os06g0268700	-	-0.50 *	-1.14 *	0.11
Os06g0268800	OsALMT6	-0.45 *	-1.02 *	0.60 *
Os06g0276300	-	-	-1.85 *	0.37
Os06g0283100	UGT	-	-2.17 *	1.05
Os06g0284200	-	-0.94 *	-1.46 *	0.17 *
Os06g0284900	OsAGP7	0.29	-3.44 *	-0.26
Os06g0294775	-	0.99 *	1.11 *	-0.33
Os06g0297400	-	-0.51 *	-1.11 *	-0.43 *
Os06g0297500	-	-0.47	-1.59 *	-0.27
Os06g0300000	-	-0.00	1.02 *	-0.24
Os06g0301300	-	0.81 *	-1.06 *	0.54 *
Os06g0304600	-	-0.88 *	-1.86 *	-0.16
Os06g0306300	prx78	-0.77 *	-2.78 *	-0.25
Os06g0306600	-	0.72	1.06 *	-0.11
Os06g0309200	-	-0.67 *	-1.07 *	-0.05
Os06g0311000	-	0.00	1.57 *	-0.69
Os06g0320200	Os6bglu24	-	4.13 *	-
Os06g0320500	OsLhca1	-0.70 *	-1.93 *	0.13
Os06g0334100	-	-0.08	-1.07 *	0.51
Os06g0352200	-	-0.51	-2.74 *	-0.46
Os06g0354700	nyc3	-0.60 *	-1.39 *	0.11
Os06g0356800	-	-0.52	-1.93 *	0.17
Os06g0487620	-	0.98 *	1.16 *	-0.74
Os06g0488050	-	0.06	-1.56 *	0.28
Os06g0490400	prx80	-	-5.06 *	0.18
Os06g0494000	-	-0.78 *	-1.04 *	-0.10
Os06g0494100	Pi-d2	-0.55 *	-1.22 *	-0.00
Os06g0494250	-	-0.66 *	-1.14 *	-0.11
Os06g0495800	-	-0.96	-3.04 *	-0.68
Os06g0496400	OsbHLH127	1.35	1.96 *	-
Os06g0499200	-	0.20	1.17 *	0.16
Os06g0500700	-	-0.62 *	-1.66 *	-0.06
Os06g0506150	-	-0.84 *	-1.22 *	0.37 *
Os06g0513781	Osthi4	-0.68	-1.04 *	0.54
Os06g0513862	OsTHI5	-0.68	-1.04 *	0.54
Os06g0513943	OsTHI6	-0.44 *	-1.80 *	2.11 *
Os06g0524400	OsTBL49	-0.75 *	-1.18 *	-0.07
Os06g0527500	-	0.62 *	-1.10 *	1.00 *
Os06g0528600	OsSPDS2	-0.06	-1.10 *	0.11
Os06g0532101	-	-0.48	-1.06 *	0.24
Os06g0534800	-	-0.63 *	-1.42 *	-0.13
Os06g0535400	-	-0.93 *	-1.13 *	-0.14
Os06g0539400	OsCAT6	-0.98	-1.34 *	-0.15
Os06g0543500	-	-0.56	-2.22 *	0.51
Os06g0546500	prx88	-0.41	-1.19 *	0.79 *
Os06g0549600	-	-0.24	-1.30 *	-0.09
Os06g0556300	OsFbox313	0.46	1.24 *	-0.35
Os06g0561000	OsMIOX	-0.70 *	-1.47 *	-0.68 *
Os06g0562200	OsPYL/RCAR9	-0.80 *	-1.46 *	-0.24
Os06g0565300	-	0.58	1.04 *	0.13
Os06g0567900	OsAAO2	0.85 *	-2.10 *	1.78 *
Os06g0567950	-	0.79	-2.09 *	1.56 *
Os06g0580100	-	-0.60 *	-1.15 *	-0.11 *
Os06g0585950	-	-0.68 *	-1.13 *	0.21
Os06g0589800	-	0.46 *	1.09 *	-0.29
Os06g0589900	-	0.20	1.34 *	-0.68
Os06g0596300	-	-0.84 *	-1.16 *	0.00
Os06g0598800	WSL1	-0.87 *	-1.08 *	0.38 *
Os06g0598850	-	-0.62 *	-1.24 *	0.50 *
Os06g0601100	-	-0.87 *	-1.02 *	-0.18
Os06g0608050	-	0.86 *	1.00 *	0.17
Os06g0609600	-	-0.87 *	-1.37 *	0.08
Os06g0611200	-	0.76	1.56 *	-0.53
Os06g0618700	OsVQ24	-0.62 *	-1.81 *	-0.50 *
Os06g0619000	-	-0.10	-1.04 *	0.42
Os06g0633300	OsPSK	1.04	1.72 *	0.09
Os06g0633800	OsATL5	-0.50 *	-1.47 *	0.08 *
Os06g0634500	-	-0.56 *	-1.58 *	0.37 *
Os06g0639300	-	0.90	1.25 *	0.44
Os06g0639800	OsCYP71Y7	-	-2.76 *	-0.21
Os06g0641200	-	-1.38	-2.66 *	-0.04
Os06g0641866	-	-0.61	-1.11 *	-0.09
Os06g0645500	-	0.33	1.71 *	-
Os06g0649600	-	0.78 *	1.21 *	-0.71 *
Os06g0653200	OsbHLH158. bHLH158	0.32	1.31 *	-0.36
Os06g0656300	-	-0.78	-1.37 *	0.29
Os06g0656500	Os4CL4	-0.86 *	-1.21 *	0.03
Os06g0656566	-	-0.82 *	-1.50 *	-0.15
Os06g0657500	OsPLT2	0.46 *	1.79 *	-0.81 *
Os06g0658500	-	0.37	1.08 *	-0.18
Os06g0666800	-	0.45 *	1.16 *	-0.12
Os06g0670300	OsMPH1	-0.20	-2.23 *	-0.54
Os06g0674000	-	-0.61 *	-1.11 *	0.02
Os06g0674100	-	-0.24	-1.54 *	1.08
Os06g0675600	-C11	-0.41 *	-1.26 *	-0.20
Os06g0680500	OsGLR3.5	-0.61 *	-1.29 *	0.22
Os06g0683000	-	0.42	1.71 *	-0.46
Os06g0683100	-	0.69	1.88 *	-
Os06g0683300	Os6bglu25	-0.52 *	-1.15 *	0.11
Os06g0683950	-	-0.96 *	-2.32 *	0.26
Os06g0687900	OsIRX14	-0.85 *	-1.05 *	0.03
Os06g0691700	-	-0.49 *	-1.17 *	0.04
Os06g0692100	-	-0.08	-1.02 *	-0.34
Os06g0693100	-	0.50	-1.14 *	0.74 *
Os06g0693300	RPA2c	0.36	1.51 *	-1.14
Os06g0698711	-	0.39	1.51 *	-0.35
Os06g0700601	-	-0.87 *	-1.43 *	-0.27
Os06g0700700	OsHMA2	-0.99 *	-1.22 *	-0.57
Os06g0701700	OsHKT1	0.64 *	-1.08 *	-0.24
Os06g0702700	-	-0.65 *	-1.35 *	-0.28
Os06g0704000	-	0.96 *	1.09 *	0.34
Os06g0707000	OsXYXT1	-0.84	-1.08 *	-0.01
Os06g0707300	OsFbox326	-0.85 *	-1.54 *	0.09
Os06g0707733	-	-0.12	-1.93 *	0.98 *
Os06g0707800	-	-0.37	-1.32 *	-0.14
Os06g0710300	-	-0.78 *	-1.46 *	-0.07
Os06g0711800	-	-0.31	-1.17 *	0.16
Os06g0711900	OsLTPG24	-0.05	-1.09 *	0.64 *
Os06g0712600	-	0.14	1.21 *	-0.33
Os06g0712700	SPW1	-0.58 *	-1.03 *	-0.53 *
Os06g0714300	OsSAUR29	-0.95 *	-1.11 *	-0.42 *
Os06g0714600	OsRab11F1	-0.83 *	-1.69 *	-0.23
Os06g0719500	OsbZIP54	0.84 *	1.19 *	-0.31
Os06g0719900	-	-0.53	-1.63 *	-0.50
Os06g0724800	OsbHLH155	0.64 *	1.14 *	-0.11
Os07g0102100	OsHAK22	-0.74 *	-3.30 *	-0.22
Os07g0102150	-	-0.73	-3.88 *	0.30
Os07g0104100	prx97	-0.76 *	-1.29 *	-0.20
Os07g0104500	prx95	0.96 *	-1.64 *	-0.16
Os07g0106000	-	0.94 *	1.10 *	0.35
Os07g0107300	-	-0.99 *	-1.26 *	-0.12
Os07g0107800	-	0.52 *	1.06 *	-0.58 *
Os07g0115300	prx98	0.93 *	1.58 *	-0.61 *
Os07g0115350	-	0.99 *	1.69 *	-0.81 *
Os07g0117400	-	0.61	1.31 *	-0.43
Os07g0124900	OsPR1#071	-0.49 *	-1.20 *	-0.53 *
Os07g0125500	-	-0.49 *	-1.20 *	-0.53 *
Os07g0126301	-	-0.49 *	-1.20 *	-0.53 *
Os07g0129200	OsPR1a	-0.41 *	-1.72 *	0.09
Os07g0131725	-	-0.76 *	-1.26 *	-0.45
Os07g0141400	PsbP	-0.78 *	-2.06 *	-0.15
Os07g0141900	-	-	1.83 *	-
Os07g0142000	-	-0.55 *	-1.34 *	0.13
Os07g0145500	-	0.36	1.00 *	-0.09
Os07g0147500	PsbR	-0.16	-2.36 *	-0.22
Os07g0148800	-	-0.69 *	-1.20 *	0.23 *
Os07g0151200	-	-0.83 *	-1.49 *	-0.14
Os07g0152000	OsTCP21	0.88 *	1.19 *	0.23
Os07g0154800	-	0.74	1.24 *	-0.19
Os07g0157900	-	0.32	1.38 *	-0.42
Os07g0170016	-	-0.68 *	-1.62 *	0.06
Os07g0171100	-	-0.21	-1.94 *	0.29
Os07g0177150	-	0.70	1.01 *	0.55
Os07g0187400	-	-0.74 *	-1.09 *	-0.10
Os07g0187900	-	-0.86 *	-1.75 *	-0.17
Os07g0190800	OsTRXh5	0.45 *	1.24 *	0.19
Os07g0208100	OsPGL16	0.40	1.71 *	-0.61
Os07g0208500	OsCesA8	-0.78 *	-1.36 *	0.02
Os07g0208533	-	-0.84 *	-1.28 *	0.07
Os07g0208566	-	-0.74 *	-1.65 *	-0.10
Os07g0222900	-	0.33	1.14 *	-0.10
Os07g0223001	-	0.61	1.28 *	0.21
Os07g0226200	-	0.41	1.07 *	-0.11
Os07g0229700	OsTFIIS	0.47	1.65 *	-0.36
Os07g0237700	-	0.05	1.19 *	-0.43
Os07g0239200	-	0.25	1.48 *	-0.84
Os07g0241500	OsUGT710C2	-0.75	-3.40 *	0.32
Os07g0244400	PPR	0.50	1.37 *	-0.95
Os07g0245100	-	-0.15	-1.31 *	0.16
Os07g0252300	-	-0.57	-1.41 *	-0.03
Os07g0252400	OsCesA6	-0.82 *	-1.74 *	0.36 *
Os07g0253100	-	-	-4.47 *	1.10
Os07g0255300	-	-0.44	1.00 *	-0.15
Os07g0256700	OsTBL47	0.36	1.84 *	-0.95 *
Os07g0258501	-	-0.14	-1.41 *	0.33
Os07g0273700	OsWRKY123	-0.17	-1.45 *	0.08
Os07g0274700	-	-0.14	-1.55 *	0.39 *
Os07g0285700	OsFbox364	0.04	1.29 *	-0.80
Os07g0286000	-	-	1.80 *	-
Os07g0294800	-	-0.79 *	-1.86 *	0.02
Os07g0296000	-	-0.23	-1.62 *	0.53
Os07g0296100	-	-0.12	-1.16 *	0.25
Os07g0424400	OsCesA3	-0.71 *	-1.42 *	0.07 *
Os07g0435300	PsaE	-0.43	-1.16 *	0.06
Os07g0437000	OsYUCCA6	0.51 *	1.03 *	0.00
Os07g0438600	-	0.35	1.38 *	-
Os07g0442900	-	-0.50 *	-1.52 *	-0.47 *
Os07g0445600	-	-0.48 *	-1.18 *	0.44 *
Os07g0445800	-	0.46	-2.05 *	0.35
Os07g0448800	OsPIP2a	-0.94 *	-1.76 *	-0.33 *
Os07g0456500	-	0.41	1.40 *	-0.68
Os07g0471683	-	0.48	1.03 *	-0.50
Os07g0471900	OsbHLH077	0.23	1.21 *	-0.77 *
Os07g0472300	-	-	-2.99 *	1.55 *
Os07g0483500	-	-0.82 *	-2.25 *	-0.13
Os07g0484200	OsADF9	0.21	-4.36 *	-0.07
Os07g0493800	OsWAK71	0.71	-1.80 *	0.05
Os07g0506600	-	-0.15	-1.32 *	0.40
Os07g0510400	-	-0.90 *	-1.63 *	-0.17
Os07g0510900	-	0.72 *	1.33 *	0.38
Os07g0515000	-	0.15	1.04 *	-0.04
Os07g0518100	-	-0.25	-1.19 *	-0.11
Os07g0519600	-	0.05	-1.97 *	0.50
Os07g0524000	-	-0.49 *	-1.01 *	-0.13
Os07g0524900	-	0.05	1.16 *	-0.63 *
Os07g0526400	OsPKS15	-	2.76 *	-
Os07g0531800	-	-0.52	1.40 *	-1.18
Os07g0535800	-	-0.90	-2.81 *	0.11
Os07g0537250	-	0.28	-1.28 *	0.56
Os07g0539100	Gns11	-0.92 *	-2.21 *	-0.03
Os07g0539300	Gns13	0.16 *	-1.03 *	-0.42 *
Os07g0541000	-	-	-1.99 *	1.13
Os07g0548800	-	-0.95 *	-1.25 *	-0.21 *
Os07g0550500	-	0.00	-1.30 *	0.29
Os07g0551700	OsCslF8	0.61 *	-1.36 *	0.87 *
Os07g0551750	-	0.60 *	-1.29 *	0.94 *
Os07g0557100	-	-0.91 *	-1.00 *	-0.47 *
Os07g0557400	-	-0.63 *	-1.65 *	-0.00
Os07g0558400	CP29	-0.30 *	-1.84 *	0.00
Os07g0559000	-	-	1.63 *	-
Os07g0561800	-	0.14	-1.58 *	0.61
Os07g0562700	-	-0.92 *	-2.05 *	-0.30
Os07g0568100	OsSYMRK	-0.56 *	-1.02 *	0.00
Os07g0569600	-	-0.41	-1.20 *	-0.27
Os07g0570100	-	-0.27 *	-1.07 *	0.49 *
Os07g0571500	-	-0.16	-1.05 *	-0.01
Os07g0574100	-	-	2.07 *	-
Os07g0574850	-	-0.58	-1.86 *	-0.16
Os07g0575900	-	-0.89 *	-1.71 *	-0.37
Os07g0577500	-	-0.62 *	-1.11 *	0.59 *
Os07g0577600	-	-0.82 *	-2.51 *	-0.00
Os07g0578333	-	-1.76	-3.11 *	0.12
Os07g0584200	-	-0.97 *	-1.83 *	-0.03
Os07g0584366	-	-0.20	-1.23 *	-0.08
Os07g0586200	OsGELP92	-0.91 *	-1.12 *	-0.01
Os07g0589000	-	0.89 *	1.32 *	-0.26
Os07g0591202	-	-0.18	1.35 *	-0.80
Os07g0592000	-	0.64	1.13 *	-0.08
Os07g0592733	-	0.27	1.02 *	-0.45
Os07g0596000	-	0.43 *	1.18 *	-0.18
Os07g0596200	-	0.13	1.13 *	-0.12
Os07g0596700	-	0.26	-1.05 *	0.12
Os07g0597200	-	-0.99 *	-1.53 *	-0.01
Os07g0597500	-	-0.30	-1.21 *	0.40
Os07g0604400	OsBC1L7	-0.98 *	-1.03 *	-0.49 *
Os07g0606800	-	-0.53	-1.35 *	0.34
Os07g0615200	OsJAZ6	-0.89 *	-1.02 *	-0.26 *
Os07g0616500	GLO5	-0.79 *	-1.26 *	-0.15
Os07g0621400	-	0.50	1.02 *	0.18
Os07g0621600	-	0.81	1.49 *	-
Os07g0622000	OsSAPK2	-0.90 *	-1.17 *	-0.14
Os07g0624700	-	-0.72 *	-1.45 *	0.51 *
Os07g0628400	RPS9	0.95 *	1.42 *	-0.07
Os07g0630400	OsRNS1	-0.06	-1.38 *	-0.43 *
Os07g0630533	-	-0.00	-1.66 *	-0.62 *
Os07g0633400	-	-0.96	-2.82 *	0.61
Os07g0635150	-	-0.71 *	-2.23 *	-0.51 *
Os07g0635200	-	-0.89 *	-1.94 *	-0.80 *
Os07g0635500	OsCYP709C5	-0.72 *	-1.18 *	-0.34
Os07g0638600	prx105	0.91 *	-1.51 *	-0.31
Os07g0638801	-	0.77	-4.67 *	0.05
Os07g0639400	prx108	-0.88 *	-3.48 *	-0.01
Os07g0640900	HSFB4b	0.41	1.65 *	-0.34
Os07g0642200	OsGELP93	-0.22	-2.40 *	0.30
Os07g0643400	-	-0.75	-1.54 *	-0.06
Os07g0644200	-	-0.32	-1.48 *	0.87 *
Os07g0646800	OsSTA200	-0.99 *	-2.74 *	-0.28
Os07g0649100	-	0.58	1.34 *	-0.46
Os07g0650600	OsBLE2	-0.92 *	-2.16 *	-0.02
Os07g0658600	-	0.48	1.64 *	-0.19
Os07g0659800	-	0.61 *	1.10 *	0.13
Os07g0660100	-	-0.81	-1.70 *	0.65
Os07g0668700	-	-0.56 *	-1.24 *	-0.09
Os07g0669700	OsHAK7	0.39 *	-1.17 *	-0.30 *
Os07g0671450	-	0.57	1.20 *	0.08
Os07g0672566	-	-0.27	1.44 *	-1.56 *
Os07g0672600	-	0.04	1.53 *	-1.42 *
Os07g0673100	OsTINP1	0.56 *	1.01 *	0.02
Os07g0673400	OsUsp1	-	2.58 *	-
Os07g0673550	-	0.15	-1.26 *	0.11
Os07g0673600	-	-0.39	-1.80 *	-0.00
Os07g0676600	OsbHLH163	-0.14	-2.57 *	0.73 *
Os07g0676900	prx109	-0.70 *	-1.28 *	0.04
Os07g0677900	-	-0.92 *	-2.61 *	0.33
Os07g0679300	alpha-Gal III	-0.40 *	-1.32 *	0.01
Os07g0679400	OsNTP8	-	-2.31 *	0.61
Os07g0681400	OsCML24	-0.91 *	-1.07 *	-0.20
Os07g0684800	O-C015	-0.69 *	-1.73 *	-0.22 *
Os07g0686800	OsRLCK241	-	2.81 *	-
Os07g0689900	-	0.38	1.07 *	0.01
Os07g0690900	OsBC1L8	-1.34	-2.26 *	-0.34
Os07g0693000	OsRLCK242	-0.61 *	-1.13 *	0.31
Os07g0693100	pdc3*	-	-5.92 *	1.04
Os07g0694400	OsIRX9	-0.41	-1.04 *	0.07
Os08g0104600	Fd1	-0.20	-2.50 *	-0.43 *
Os08g0105400	-	-	-4.40 *	0.58
Os08g0107600	-	-0.25	1.00 *	-0.06
Os08g0108300	OsWD40-152	-0.43	-2.03 *	0.14
Os08g0114200	OsGH9B16	0.15	1.53 *	-0.78 *
Os08g0114225	-	0.13	1.10 *	-0.62
Os08g0114300	-	-0.63 *	-1.98 *	-0.32
Os08g0114400	-	-0.42	-3.10 *	0.07
Os08g0115200	-	0.16	1.30 *	-0.34
Os08g0115800	O-C029	-0.81 *	-1.38 *	-0.26
Os08g0118100	-	-0.14	-1.28 *	0.86 *
Os08g0119800	PsbY	-0.90	-1.57 *	-0.44
Os08g0124533	-	-0.80 *	-1.20 *	-0.36
Os08g0125059	-	-	-2.17 *	0.39
Os08g0127800	-	-1.48	-2.37 *	-0.59
Os08g0128000	-	0.71 *	1.50 *	-0.10
Os08g0129600	-	0.70 *	1.03 *	0.18
Os08g0130600	-	-0.22 *	-1.10 *	0.11
Os08g0135300	-	0.29	1.23 *	-0.23
Os08g0148600	-	-0.59 *	-1.21 *	-0.16
Os08g0151500	-	0.27	1.76 *	-
Os08g0153900	-	0.78	1.53 *	-
Os08g0156066	-	-	-2.16 *	2.46
Os08g0156100	-	0.81	-1.05 *	1.54 *
Os08g0156600	OsVPE2	-0.30 *	-1.13 *	-0.26
Os08g0158600	-	-0.32	-1.83 *	-0.38
Os08g0160901	-	-0.96 *	-2.33 *	0.04
Os08g0163400	OsSIG1	-0.77 *	-1.25 *	-0.17
Os08g0173600	OsPep4	-	-3.39 *	2.27
Os08g0178700	-	-0.14	-1.06 *	-0.03
Os08g0179000	-	0.33	1.06 *	-0.41
Os08g0179100	-	0.48	1.54 *	-0.83
Os08g0188151	-	0.27	1.55 *	-0.69
Os08g0189600	OsGLP8-7	-0.38 *	-2.12 *	0.39 *
Os08g0189700	OsGLP8-8	-1.55	-2.70 *	-0.17
Os08g0189850	OsGLP8-9	0.08	-2.21 *	-0.09
Os08g0189900	OsGLP8-10	0.42	-1.82 *	0.73 *
Os08g0193100	-	0.34	1.13 *	0.09
Os08g0200300	OsPsbR3	-0.50 *	-1.97 *	-0.25
Os08g0203300	-	-0.22	-1.39 *	-0.18
Os08g0205200	-	-0.77 *	-1.06 *	-0.16 *
Os08g0205400	OsATX1	-0.75 *	-1.71 *	-0.05
Os08g0205800	-	0.61	-1.41 *	0.42
Os08g0205900	-	-0.28 *	-1.04 *	0.21 *
Os08g0207401	-	-0.55	-1.15 *	0.28
Os08g0224300	OsARE1	0.33	1.17 *	-0.33
Os08g0224800	-	-0.54 *	-1.04 *	0.31 *
Os08g0230300	Os_F0765	0.50 *	-1.22 *	0.14
Os08g0237000	OsXTH17	-0.77 *	-1.09 *	0.03
Os08g0238200	-	-	-2.11 *	0.31
Os08g0240000	-	-	-2.70 *	0.58
Os08g0240500	OsXTH4	0.61 *	1.01 *	0.38
Os08g0246800	-	0.10	1.08 *	-0.32
Os08g0250900	-	-0.79 *	-1.00 *	-0.46 *
Os08g0258200	XBOS35	-0.39 *	-1.01 *	-0.02
Os08g0267300	-	0.15	1.29 *	-0.66
Os08g0267425	-	0.51	1.18 *	-0.15
Os08g0278100	-	0.63 *	1.01 *	0.08
Os08g0292900	OSH42	-0.69 *	-1.06 *	0.06
Os08g0297800	-	0.03	-2.41 *	1.28
Os08g0300300	OsCBSCLC6	-0.80 *	-1.33 *	-0.34 *
Os08g0300333	-	-0.93 *	-1.36 *	-0.46 *
Os08g0331000	-	-0.84 *	-1.27 *	-0.22
Os08g0332600	-	-0.95 *	-2.06 *	0.05
Os08g0333100	-	1.27	1.69 *	0.07
Os08g0337700	-	-0.53 *	-1.26 *	0.18
Os08g0342300	OsBRL3	-0.66 *	-1.97 *	-0.13
Os08g0359000	-	-0.32	-1.70 *	0.03
Os08g0364900	-	-0.66	-1.79 *	-0.64
Os08g0377500	-	-0.81 *	-2.45 *	-0.15
Os08g0390100	OsDUF810.4	-0.46 *	-1.53 *	0.46 *
Os08g0390700	-	0.43	-1.80 *	0.43
Os08g0391000	-	0.48	-1.78 *	0.24
Os08g0395700	-	0.92 *	1.67 *	-0.81
Os08g0396700	-	-0.15	-1.44 *	1.13 *
Os08g0397250	-	-	-1.90 *	1.31
Os08g0410500	-	-0.48 *	-1.83 *	-0.04
Os08g0416800	-	-0.99 *	-2.00 *	-0.22
Os08g0425050	-	-0.06	-1.11 *	0.16
Os08g0428100	OsFbox445	0.81 *	1.11 *	-0.25
Os08g0429800	CYP735A3	0.28	1.29 *	-0.54
Os08g0434632	OsCslA11	-0.40 *	-1.36 *	0.62 *
Os08g0435900	cab	-0.57 *	-2.18 *	0.01
Os08g0438400	-	0.07	1.02 *	-0.57
Os08g0439900	-	0.32	1.00 *	0.05
Os08g0446250	-	0.61	-1.31 *	0.80
Os08g0446350	-	0.19	-1.26 *	0.38
Os08g0448100	-	-1.50	-1.70 *	-0.32
Os08g0452900	OsDjC62	0.98 *	1.79 *	-0.01
Os08g0453700	RbohF	-0.80 *	-1.36 *	-0.40 *
Os08g0453716	-	-0.82	-1.79 *	-0.46
Os08g0459300	-	-0.91 *	-1.06 *	0.19 *
Os08g0459333	-	-0.90 *	-1.03 *	0.24 *
Os08g0461100	-	-0.37	1.15 *	-0.33
Os08g0462900	-	0.51 *	1.21 *	-0.63 *
Os08g0467300	-	-0.24	-1.20 *	0.30
Os08g0468801	-	-2.51	-3.38 *	-0.47
Os08g0469600	-	0.65 *	1.13 *	-0.12
Os08g0475400	-	-0.74 *	-1.11 *	0.06
Os08g0476100	-	-0.05	1.39 *	-0.61
Os08g0481100	SIP3	-0.50 *	-2.04 *	0.28
Os08g0481400	Oshox20	-0.95 *	-1.28 *	-0.46 *
Os08g0484300	-	0.78	1.05 *	0.16
Os08g0487700	OsbHLH087	0.32	1.07 *	-0.28
Os08g0494350	-	0.58	1.18 *	-0.51
Os08g0498400	ROMT-17	-0.26	-1.87 *	0.68
Os08g0500800	-	-0.17	-1.13 *	0.39 *
Os08g0502700	-	0.17	-1.10 *	-0.12
Os08g0503600	-	0.34	-1.40 *	0.51 *
Os08g0505300	-	0.61 *	1.07 *	0.06
Os08g0509200	Os8bglu27	-0.87 *	-1.87 *	0.07
Os08g0509600	OsSPL14	0.91 *	1.45 *	-0.22
Os08g0515700	OsTCF	-0.84 *	-1.33 *	0.09
Os08g0515800	-	0.66 *	1.06 *	-0.27
Os08g0518150	-	0.50 *	-1.24 *	0.29
Os08g0518800	OsGH	1.71	2.15 *	-
Os08g0518900	C10122	0.93	1.83 *	-0.56
Os08g0519700	-	0.69 *	1.03 *	-0.15
Os08g0520700	-	0.68 *	1.70 *	-0.07
Os08g0524100	-	-0.78 *	-1.20 *	0.18
Os08g0529800	-	0.78 *	1.04 *	-0.23
Os08g0530300	OsEXO70F4	-0.25	-1.11 *	-0.14
Os08g0530500	-	0.29	1.04 *	-0.46
Os08g0530801	-	0.32	-1.25 *	0.16
Os08g0531000	OsNPP1	0.41 *	-1.10 *	0.06
Os08g0531100	-	-0.65 *	-2.04 *	0.98 *
Os08g0532400	OsMFS4	-0.78 *	-1.50 *	-0.16
Os08g0533300	-	0.10	1.15 *	-0.42
Os08g0534400	-	0.80 *	1.05 *	0.39
Os08g0538700	Orysa;Rb2	0.65 *	1.02 *	-0.03
Os08g0541500	-	-0.21	-1.10 *	0.20
Os08g0541600	-	-0.64 *	-1.11 *	-0.13
Os08g0548650	-	-0.44	-1.15 *	0.13
Os08g0550400	-	-0.91 *	-1.05 *	-0.32
Os08g0551700	-	0.06	1.34 *	-1.12
Os08g0551900	-	0.01	1.06 *	-0.95
Os08g0556400	-	-0.25 *	-1.42 *	0.24 *
Os08g0556450	-	-0.15	-1.88 *	0.21
Os08g0557200	-	0.62 *	-1.39 *	0.73 *
Os08g0558200	OsGRX20	-0.80 *	-1.18 *	-0.04
Os08g0560500	OsSCP41	-0.21	-1.11 *	0.17
Os08g0560900	PsaD	-0.90 *	-2.69 *	-0.11
Os08g0562100	-	0.43 *	-1.02 *	0.57 *
Os08g0562600	-	-0.26 *	-1.10 *	0.10
Os08g0563400	-	-0.84	-1.59 *	0.23
Os08g0566100	-	0.32	1.78 *	-0.87 *
Os08g0566250	-	0.52	1.09 *	-0.00
Os09g0110300	OsCYL4	-0.56 *	-1.13 *	-0.07
Os09g0123300	OsRLCK259	-0.57 *	-1.01 *	-0.05
Os09g0123500	-	0.46	1.07 *	-0.15
Os09g0129301	-	0.48	1.67 *	-0.11
Os09g0130300	-	-0.13	-1.00 *	0.35 *
Os09g0133200	-	0.11	-1.22 *	0.16 *
Os09g0242600	-	-0.70 *	-1.29 *	-0.46
Os09g0248900	-	-0.53 *	-1.47 *	0.27 *
Os09g0249000	-	-0.92 *	-1.07 *	-0.41 *
Os09g0249100	-	-0.97 *	-1.15 *	-0.53 *
Os09g0253000	-	-0.72 *	-1.02 *	-0.07
Os09g0255101	-	-0.26	-1.23 *	-0.16
Os09g0255900	-	-0.48	-1.09 *	-0.25
Os09g0272900	-	-0.88 *	-2.26 *	0.42 *
Os09g0274025	-	0.56	1.01 *	0.06
Os09g0274100	-	0.47	1.48 *	-0.26
Os09g0287000	Sub1B	0.32	1.01 *	0.08
Os09g0294300	OsUBC40	0.66	1.23 *	0.12
Os09g0300800	-	0.59 *	1.38 *	-0.10
Os09g0306232	-	-0.69 *	-1.27 *	-0.19 *
Os09g0306400	OsbZIP71	-0.65 *	-1.11 *	-0.15 *
Os09g0306566	-	0.94	1.94 *	-
Os09g0306632	-	0.75 *	1.94 *	-0.53
Os09g0307300	-	-0.91 *	-1.99 *	0.49 *
Os09g0311600	-	-0.72 *	-1.34 *	-0.29
Os09g0316000	-	-0.67	-2.25 *	0.84 *
Os09g0322100	-	-0.73 *	-1.11 *	-0.15
Os09g0322400	-	-0.93 *	-1.25 *	-0.24
Os09g0325700	OsPP2C1	-	-1.86 *	0.35
Os09g0327550	-	-0.66 *	-1.07 *	0.15
Os09g0327600	Pi3	-0.46	-1.24 *	-0.20
Os09g0332600	-	0.54	1.39 *	-0.19
Os09g0337300	-	-0.01	1.06 *	-0.34
Os09g0345700	-	0.59 *	1.00 *	-0.25
Os09g0346500	cab1R	-0.51 *	-2.13 *	-0.00
Os09g0353400	-	-0.98	-1.50 *	-0.81
Os09g0353700	-	-0.82 *	-1.19 *	0.16
Os09g0364800	-	-	-3.05 *	-0.00
Os09g0369400	OsTPP7	-0.02	1.13 *	-0.37 *
Os09g0371000	-	-0.90 *	-1.75 *	-0.15
Os09g0371650	-	-0.69	-1.72 *	0.38
Os09g0378700	OsPUB6	-1.02	-2.18 *	0.09
Os09g0381300	-	0.37	1.19 *	0.19
Os09g0387800	-	-	1.60 *	-
Os09g0389201	-	-0.79	-3.76 *	1.05
Os09g0392000	-	-0.41 *	-1.02 *	-0.00
Os09g0392050	-	-0.50 *	-1.17 *	-0.40
Os09g0394300	OsGH9B11	-0.92 *	-1.21 *	-0.10
Os09g0395600	-	0.00	1.65 *	-0.69 *
Os09g0399800	OsCAD8A	-0.81 *	-1.15 *	0.00
Os09g0403300	CYP735A4	0.85 *	1.08 *	-0.08
Os09g0403967	-	0.50 *	1.10 *	-0.41
Os09g0409000	OsTHI32	-0.52	-2.95 *	-0.78
Os09g0409100	-	-0.25 *	-4.87 *	-1.34 *
Os09g0412300	-	-0.87 *	-1.07 *	-0.50
Os09g0413600	-	-0.93 *	-1.65 *	0.11
Os09g0416500	-	0.53 *	1.01 *	-0.33
Os09g0417600	OsWRKY76	-	1.73 *	-
Os09g0417800	OsWRKY62	0.14	2.09 *	-0.62
Os09g0418000	OsCIPK16	-0.89 *	-1.75 *	-0.37
Os09g0419100	-	0.99 *	1.01 *	0.25
Os09g0421200	-	0.91 *	1.01 *	0.82 *
Os09g0423500	-	-0.70 *	-1.18 *	0.21
Os09g0423550	-	-0.04	-1.05 *	0.68 *
Os09g0425400	-	-0.34	-1.02 *	0.08
Os09g0426600	-	-	-2.37 *	1.11
Os09g0428000	OsCslC2	-0.38 *	-1.04 *	0.16
Os09g0438100	-	0.98 *	1.03 *	-0.54
Os09g0439050	-	0.78	1.75 *	-0.56
Os09g0440700	OsCOPT7	-0.46 *	-1.14 *	-0.09
Os09g0441900	OsDEP1	-0.08	1.46 *	-0.71
Os09g0442400	-	-0.16	-1.94 *	-0.08
Os09g0445600	-	1.04	1.46 *	-
Os09g0445700	-	-0.17	1.63 *	-
Os09g0447500	-	-0.94 *	-1.56 *	0.06
Os09g0450300	-	-0.57 *	-1.27 *	-0.10
Os09g0452400	-	0.95 *	1.08 *	-0.17
Os09g0455200	HSfB4c	0.50 *	1.26 *	0.00
Os09g0455250	-	1.03	1.04 *	0.68
Os09g0455300	OsbHLH120	-0.72	-1.82 *	0.14
Os09g0458300	-	-0.00	-1.33 *	0.18
Os09g0459200	OsSG1	0.91 *	1.91 *	-0.32
Os09g0460100	-	-0.69 *	-1.11 *	-0.25
Os09g0460350	-	-0.07	-1.48 *	0.56
Os09g0460400	-	-0.32	-1.44 *	0.15
Os09g0467200	OsGSTU17	-0.55 *	-1.29 *	-0.20
Os09g0468300	-	-0.94 *	-1.22 *	0.01
Os09g0468900	-	-0.64 *	-1.06 *	-0.03
Os09g0471150	-	0.09	1.11 *	-0.58 *
Os09g0473400	-	0.20	1.09 *	-0.54
Os09g0473600	-	-0.18	-1.01 *	0.78
Os09g0479300	-	0.34	1.04 *	-0.25
Os09g0480300	-	0.65	1.31 *	0.01
Os09g0481200	PsaG	-0.73 *	-1.58 *	-0.29
Os09g0482400	OsHsp80.2	0.34 *	1.02 *	-0.24 *
Os09g0482720	-	-0.44	-1.24 *	-0.20
Os09g0482900	-	-1.06	-1.99 *	-0.54
Os09g0483400	-	-0.19	-2.74 *	0.86 *
Os09g0484800	-	-0.75 *	-1.28 *	-0.05
Os09g0486700	-	-0.57 *	-1.07 *	-0.29
Os09g0486900	-	-0.26	-1.56 *	0.20
Os09g0491100	Os9bglu30	-	-4.44 *	1.86
Os09g0493800	OsDjC70	-0.35 *	-1.07 *	0.22
Os09g0498500	-	-0.83 *	-1.73 *	-0.09
Os09g0505200	-	-0.87	-1.14 *	-0.22
Os09g0511600	Os9bglu31	-0.65 *	-1.12 *	-0.31 *
Os09g0513200	-	0.13	-3.00 *	-0.00
Os09g0513400	-	0.55	1.15 *	-0.20
Os09g0513600	OsRLCK277	-0.54 *	-1.06 *	0.18
Os09g0513900	-	0.21	1.40 *	-0.29
Os09g0517600	OsFH15	0.05	1.12 *	-0.69 *
Os09g0527700	OsIAA26	-0.38	1.12 *	-0.49
Os09g0528200	Oshox6	-0.80 *	-1.27 *	-0.05
Os09g0531600	-	0.23	1.55 *	-1.11 *
Os09g0533900	OsGH9B5	-0.99 *	-1.48 *	0.00
Os09g0536700	OsMFS5	-0.00	-1.10 *	0.29 *
Os09g0536800	-	-0.21	-1.56 *	-0.12
Os09g0543400	ODCa	-1.01	-2.48 *	0.24
Os09g0544000	OsAT4c	-0.37 *	-1.17 *	0.22
Os09g0545500	-	0.21	1.61 *	-
Os09g0547800	OsFbox501	0.53	1.26 *	-0.41
Os09g0548400	-	-0.42 *	-1.01 *	0.09
Os09g0550300	-	-	-5.29 *	1.47
Os09g0551600	-	0.31 *	1.04 *	-0.27 *
Os09g0553900	-	0.08	-1.86 *	-0.03
Os09g0555500	OsPSY	-1.33	-3.28 *	-0.45
Os09g0556200	-	-0.83 *	-1.07 *	0.12
Os09g0559500	-	-	2.73 *	-
Os09g0561000	-	-0.96 *	-1.30 *	-0.24
Os09g0563200	OsHAK18	-0.95 *	-1.32 *	-0.35 *
Os09g0564200	-	-0.28	-6.82 *	-0.86 *
Os09g0567900	-	-0.08	-1.60 *	-0.28
Os09g0570100	OsRLCK282	-0.78 *	-1.46 *	0.55
Os09g0571200	-	-0.77 *	-1.97 *	-0.57 *
Os09g0572950	-	0.80	-1.35 *	0.75
Os10g0103800	OsITPK1	0.76 *	1.10 *	-0.11
Os10g0113100	-	-	-3.15 *	2.71 *
Os10g0118000	-	-1.11	-2.66 *	0.35
Os10g0124000	-	0.50 *	1.06 *	-0.23
Os10g0124400	-	-0.17	-2.00 *	0.56
Os10g0126600	OsFbox512	0.65	1.43 *	0.08
Os10g0126700	OsFbox513	0.87	1.80 *	-0.21
Os10g0130600	-	-	-1.57 *	1.82 *
Os10g0130800	-	-0.84 *	-1.75 *	0.15
Os10g0131100	-	-0.25	-1.62 *	0.58
Os10g0139700	-	-0.00	-2.21 *	-0.35
Os10g0146200	-	-0.07	1.29 *	-0.48
Os10g0159800	-	-0.85 *	-2.34 *	0.01
Os10g0162100	-	-0.17	1.09 *	0.02
Os10g0163040	-	-0.99 *	-1.60 *	0.08
Os10g0177400	-	0.57 *	1.11 *	-0.10
Os10g0180000	OsGUT1	-0.82 *	-1.00 *	-0.27 *
Os10g0183150	-	-0.10	-1.51 *	0.50
Os10g0191300	OsPR1#101	0.49 *	-1.01 *	-0.20 *
Os10g0193100	-	-0.25	-1.57 *	-0.00
Os10g0195250	-	-0.39 *	-1.09 *	0.11
Os10g0198100	-	-0.84	-1.21 *	0.11
Os10g0198300	-	0.81	1.21 *	-0.25
Os10g0205300	OsGT43G	-0.51 *	-1.34 *	-0.11
Os10g0206500	-	-0.86 *	-1.09 *	0.18
Os10g0208600	-	-0.54	-1.71 *	0.11
Os10g0323500	Os10bglu34	0.69 *	-1.65 *	-0.13
Os10g0323600	OsPRF1	-0.59	-4.71 *	-0.30
Os10g0330000	-	-0.95 *	-1.18 *	-0.05
Os10g0333000	-	-0.86	-1.84 *	0.76
Os10g0337700	-	-0.68	-1.88 *	0.13
Os10g0338500	-	0.62	1.40 *	-
Os10g0341101	-	-1.08	-1.87 *	0.46
Os10g0341401	-	-0.77	-2.70 *	-0.32
Os10g0341700	OsCslH1	-0.15 *	-1.10 *	-0.04
Os10g0342650	-	-0.46	-1.35 *	0.27
Os10g0345600	-	-0.64	-2.89 *	0.53
Os10g0345650	-	-0.62	-1.93 *	0.31
Os10g0370500	-	-0.00	-1.52 *	0.23 *
Os10g0370600	-	-0.46	-1.76 *	0.17
Os10g0370750	-	-0.60	-1.32 *	-0.08
Os10g0377000	-	-0.90 *	-2.39 *	-0.08
Os10g0378100	-	-1.20	-2.43 *	-0.60
Os10g0380100	Os-THT2	-0.85 *	-1.09 *	-0.28
Os10g0386300	-	-	-2.02 *	1.90 *
Os10g0389000	OsCML8	-0.94 *	-1.25 *	-0.06
Os10g0390000	-	0.64 *	1.09 *	-0.22
Os10g0411500	OsSTA242	0.58	-1.38 *	0.15
Os10g0413700	O-C118	-	5.59 *	-
Os10g0415100	OsGAT4	-0.17	-3.85 *	0.17
Os10g0416100	RCB4	-0.63 *	-1.57 *	-0.12
Os10g0417600	OsGME1	-0.20 *	-1.20 *	0.27 *
Os10g0418000	-	0.01	1.04 *	-0.16
Os10g0419400	Sip2	0.50	1.46 *	-0.57
Os10g0422050	-	0.01	-1.02 *	0.58 *
Os10g0422075	-	0.66 *	-1.36 *	0.76 *
Os10g0422200	OsaHMT1	0.81 *	1.25 *	0.29
Os10g0436900	OsCCX3	0.97	1.17 *	-0.27
Os10g0437500	-	0.42	2.23 *	-
Os10g0439924	Oscyp71Z8	0.03	-1.63 *	-0.15
Os10g0439986	-	0.50	-1.59 *	0.04
Os10g0442000	-	-0.52	-1.11 *	0.04
Os10g0442950	-	-0.76 *	-1.85 *	-0.06
Os10g0444700	OsPT8	-0.41 *	-1.17 *	-0.51 *
Os10g0444850	-	-0.36 *	-1.07 *	-0.59 *
Os10g0452500	-	0.28	1.12 *	0.48
Os10g0454200	-	0.59 *	1.28 *	-0.22 *
Os10g0461400	-	-	1.79 *	-
Os10g0469000	-	-0.72 *	-1.21 *	0.08
Os10g0469100	-	-0.60	-1.09 *	0.20
Os10g0469700	-	-0.31	-1.44 *	0.19
Os10g0478000	OsG1L5	-0.56	-1.49 *	0.41
Os10g0479100	-	-0.75	-1.82 *	0.36
Os10g0479500	LOGL10	0.59	1.23 *	0.07
Os10g0480900	-	-	4.00 *	-
Os10g0489650	-	0.46	1.16 *	0.02
Os10g0490800	-	-0.62	-2.22 *	-0.35
Os10g0492900	-	0.32	-1.53 *	0.75
Os10g0496900	fgl(fl)	0.33	-1.56 *	0.07
Os10g0497700	OsBC1L9	-0.60 *	-1.60 *	-0.21
Os10g0498100	-	0.42	-1.46 *	0.18
Os10g0503600	OsTET14	0.30	1.01 *	-0.28
Os10g0508100	-	-0.67 *	-1.09 *	0.19
Os10g0509401	-	-0.48	-2.00 *	0.06
Os10g0509700	-	0.32	1.01 *	-0.26
Os10g0510200	-	-0.05	1.94 *	-0.93
Os10g0513900	CYP450	-0.30	-1.17 *	0.33
Os10g0516100	OsGDCH	-1.36	-2.23 *	-0.54
Os10g0517400	-	0.87	-2.16 *	0.71
Os10g0519300	-	-0.78 *	-1.28 *	-0.05
Os10g0521000	OsTRE	0.52	1.03 *	-0.06
Os10g0522800	-	-0.97 *	-1.23 *	-0.05
Os10g0524600	OsSub61	0.98 *	1.59 *	-0.42
Os10g0528300	OsGSTU4	0.92 *	-1.48 *	1.62 *
Os10g0528400	OsGSTU3	-0.39	-1.49 *	-0.06
Os10g0528651	-	-0.45	-1.79 *	0.17
Os10g0530200	OsGSTU26	-0.52 *	-2.27 *	0.44 *
Os10g0530600	OsGSTU48	-1.32	-2.48 *	0.42
Os10g0531900	OsbZIP78	0.10	-1.54 *	0.81
Os10g0534400	-	-1.06	-2.17 *	-0.00
Os10g0534600	-	-0.98 *	-1.27 *	-0.42
Os10g0536450	-	-0.44	-1.01 *	0.05
Os10g0539900	OsTMT1	-0.74 *	-1.30 *	0.02
Os10g0539950	-	-0.81 *	-1.24 *	-0.11
Os10g0544200	OsbHLH004	-0.49	-1.76 *	-0.04
Os10g0546400	-	0.64	1.73 *	-0.67
Os10g0547500	Lsi3	0.96 *	1.09 *	0.33 *
Os10g0550500	-	-	-2.55 *	0.36
Os10g0550800	-	0.55	-2.99 *	-0.18
Os10g0550900	OsProDH	-0.40	-1.96 *	-0.13
Os10g0553300	OsTPP2	0.03	-1.67 *	0.48 *
Os10g0554800	OsHyPRP21	0.21	1.23 *	-0.25
Os10g0555600	OsEXPB6	-0.27 *	-1.19 *	0.30 *
Os10g0555651	-	-0.39 *	-1.26 *	0.38 *
Os10g0555700	OsEXPB2	-0.49 *	-1.04 *	-0.41 *
Os10g0556200	OsbHLH113	-0.71 *	-1.60 *	0.26
Os10g0560000	-	0.09	-1.22 *	0.34
Os10g0561100	-	0.93	2.14 *	-
Os10g0561600	-	0.05	1.35 *	-1.25 *
Os10g0563400	-	0.69 *	1.07 *	0.07
Os10g0563550	-	0.01	1.01 *	-0.03
Os10g0569600	-	-	-1.35 *	2.23
Os10g0570200	-	-1.34	-2.08 *	0.61
Os10g0575900	-	0.16	1.19 *	-0.36
Os10g0578200	csld1	0.46 *	-1.89 *	0.48
Os10g0579200	-	-0.72 *	-1.39 *	-0.16
Os10g0579250	-	-0.33	-1.49 *	-0.56
Os11g0102500	-	-	2.46 *	-
Os11g0105775	-	0.37	-2.98 *	0.36
Os11g0106083	-	-0.87 *	-1.13 *	-0.25
Os11g0106200	-	-0.90 *	-1.32 *	-0.00
Os11g0106700	OsFER1	0.58 *	1.44 *	-0.27
Os11g0106800	-	-	2.12 *	-
Os11g0107000	OsTBL2	-0.61 *	-1.14 *	0.27 *
Os11g0108800	-	-0.71 *	-1.30 *	0.26 *
Os11g0109700	-	-0.83 *	-1.15 *	-0.17
Os11g0111900	-	-0.90 *	-1.15 *	-0.38
Os11g0114600	OsWNK7	0.21 *	-1.02 *	-0.05
Os11g0115375	-	-	3.13 *	-
Os11g0115400	Ltp1	0.95	1.55 *	-0.73
Os11g0116400	-	0.42	1.03 *	0.22
Os11g0117700	-	-0.53 *	-1.25 *	0.44 *
Os11g0117900	-	-0.92 *	-2.05 *	0.26
Os11g0121500	-	0.39	1.12 *	-0.71
Os11g0125500	-	0.97 *	1.19 *	0.22
Os11g0126100	-	-1.33	-2.04 *	0.51
Os11g0129600	-	-0.16	-1.32 *	0.47
Os11g0131900	OsARAF3	0.04	-1.05 *	-0.06
Os11g0133001	-	1.05	-1.06 *	1.55 *
Os11g0134700	OsMC7	-0.41	-1.86 *	-0.79 *
Os11g0134900	OsTOM1	0.11 *	-1.32 *	0.23 *
Os11g0134950	-	0.26	-1.29 *	0.13
Os11g0137200	-	-0.71 *	-1.15 *	0.03
Os11g0138600	-	-0.12	-1.09 *	0.62
Os11g0138900	-	-0.76 *	-1.65 *	-0.10
Os11g0138950	-	-	-5.73 *	1.43
Os11g0141333	-	-1.65	-2.50 *	-0.00
Os11g0143300	OsRR9	-0.49 *	-1.09 *	0.16
Os11g0144900	-	-0.94 *	-2.45 *	0.05
[truncated: 262 more rows]
