# Supplementary material for: CBL-Interacting Protein Kinase OsCIPK18 Regulates the Response of Ammonium Toxicity in Rice Roots
Source: Front Plant Sci. 2022 Apr 29;13:863283. doi: 10.3389/fpls.2022.863283 (PMC9100847; doi:10.3389/fpls.2022.863283)
Supplement: Supplementary Table 3 — Predicted transcriptional regulatory networks in WT-specific DEGs under ammonium toxicity. [file Table_3.XLSX]

## Sheet: Table S3
Supplementary Table 3 Predicted transcriptional regulatory networks in WT-specific DEGs under ammonium toxicity
TF	Target
OsWRKY16 (LOC_Os01g47560)	LOC_Os01g04840
	LOC_Os01g07212
	LOC_Os01g43720
	LOC_Os01g52250
	LOC_Os02g12350
	LOC_Os02g18954
	LOC_Os02g37360
	LOC_Os02g49070
	LOC_Os03g22820
	LOC_Os03g57640
	LOC_Os04g31120
	LOC_Os04g32840
	LOC_Os06g23140
	LOC_Os06g37590
	LOC_Os08g05480
	LOC_Os08g26840
	LOC_Os09g31478
	LOC_Os11g03880
	LOC_Os11g07670
	LOC_Os11g17440
	LOC_Os11g47944
	LOC_Os12g06440
	LOC_Os12g40180
OsNIGT1 (LOC_Os02g22020)	LOC_Os01g23870
	LOC_Os02g06670
	LOC_Os04g58420
	LOC_Os06g02230
	LOC_Os07g40890
	LOC_Os08g30150
	LOC_Os08g34984
	LOC_Os08g41940
OsERF130 (LOC_Os05g41760)	LOC_Os01g03630
	LOC_Os01g36460
	LOC_Os01g43110
	LOC_Os01g50100
	LOC_Os01g51060
	LOC_Os01g53460
	LOC_Os01g61044
	LOC_Os01g61510
	LOC_Os01g70525
	LOC_Os01g71070
	LOC_Os01g72600
	LOC_Os02g02340
	LOC_Os02g03420
	LOC_Os02g06830
	LOC_Os02g08030
	LOC_Os02g09200
	LOC_Os02g10794
	LOC_Os02g10990
	LOC_Os02g12420
	LOC_Os02g14890
	LOC_Os02g30800
	LOC_Os02g31910
	LOC_Os02g33060
	LOC_Os02g33710
	LOC_Os02g33720
	LOC_Os02g33830
	LOC_Os02g47390
	LOC_Os03g03480
	LOC_Os03g03610
	LOC_Os03g08624
	LOC_Os03g08820
	LOC_Os03g10860
	LOC_Os03g15920
	LOC_Os03g17670
	LOC_Os03g21850
	LOC_Os03g32090
	LOC_Os03g41600
	LOC_Os03g43970
	LOC_Os03g51240
	LOC_Os03g55980
	LOC_Os03g58900
	LOC_Os03g63330
	LOC_Os03g63540
	LOC_Os04g20749
	LOC_Os04g33080
	LOC_Os04g36610
	LOC_Os04g39650
	LOC_Os04g46470
	LOC_Os04g49520
	LOC_Os04g51990
	LOC_Os04g55840
	LOC_Os05g02564
	LOC_Os05g25650
	LOC_Os05g32420
	LOC_Os05g38670
	LOC_Os05g42010
	LOC_Os05g42120
	LOC_Os05g44630
	LOC_Os05g47660
	LOC_Os06g02770
	LOC_Os06g03810
	LOC_Os06g04840
	LOC_Os06g05410
	LOC_Os06g05424
	LOC_Os06g06180
	LOC_Os06g08610
	LOC_Os06g10100
	LOC_Os06g10950
	LOC_Os06g19110
	LOC_Os06g30250
	LOC_Os06g34530
	LOC_Os06g39780
	LOC_Os06g39880
	LOC_Os06g40210
	LOC_Os06g41030
	LOC_Os06g41600
	LOC_Os06g43030
	LOC_Os06g43410
	LOC_Os06g44170
	LOC_Os06g44250
	LOC_Os06g45360
	LOC_Os07g03200
	LOC_Os07g04990
	LOC_Os07g06390
	LOC_Os07g06960
	LOC_Os07g08160
	LOC_Os07g08320
	LOC_Os07g13834
	LOC_Os07g33610
	LOC_Os07g38010
	LOC_Os07g39520
	LOC_Os07g45080
	LOC_Os07g46039
	LOC_Os07g46080
	LOC_Os07g48690
	LOC_Os07g48870
	LOC_Os08g03630
	LOC_Os08g05290
	LOC_Os08g05480
	LOC_Os08g08020
	LOC_Os08g11720
	LOC_Os08g31930
	LOC_Os08g41940
	LOC_Os08g43230
	LOC_Os09g19734
	LOC_Os09g26370
	LOC_Os09g27250
	LOC_Os09g28050
	LOC_Os09g28940
	LOC_Os09g34214
	LOC_Os09g34250
	LOC_Os10g34930
	LOC_Os10g39500
	LOC_Os10g39680
	LOC_Os10g39740
	LOC_Os10g40584
	LOC_Os11g05935
	LOC_Os11g33440
	LOC_Os11g45250
	LOC_Os11g45410
	LOC_Os12g03094
	LOC_Os12g05440
	LOC_Os12g06780
	LOC_Os12g07310
	LOC_Os12g07580
	LOC_Os12g16650
	LOC_Os12g34360
	LOC_Os12g39640
	LOC_Os12g40180
	LOC_Os12g40279
	LOC_Os12g40380
	LOC_Os12g42120
OsGLK1 (LOC_Os06g24070)	LOC_Os01g16170
	LOC_Os01g23870
	LOC_Os05g10650
	LOC_Os06g03780
	LOC_Os07g01520
	LOC_Os07g47510
	LOC_Os08g33750
	LOC_Os09g19890
	LOC_Os10g39380
OsWRKY74 (LOC_Os09g16510)	LOC_Os01g07212
	LOC_Os01g52250
	LOC_Os02g12350
	LOC_Os02g18954
	LOC_Os02g49070
	LOC_Os04g32840
	LOC_Os06g37590
	LOC_Os06g43410
	LOC_Os08g05480
	LOC_Os09g17329
	LOC_Os11g03880
	LOC_Os11g07670
	LOC_Os11g17440
	LOC_Os11g47944
	LOC_Os12g40180
