# Supplementary material for: CBL-Interacting Protein Kinase OsCIPK18 Regulates the Response of Ammonium Toxicity in Rice Roots
Source: Front Plant Sci. 2022 Apr 29;13:863283. doi: 10.3389/fpls.2022.863283 (PMC9100847; doi:10.3389/fpls.2022.863283)
Supplement: Supplementary Table 4 — Predicted transcriptional regulatory networks in cipk18-specific DEGs under ammonium toxicity. [file Table_4.XLSX]

## Sheet: Table S4
Supplementary Table 4 Predicted transcriptional regulatory networks in cipk18-specific DEGs under ammonium toxicity
TF	Target
OsERF54 (LOC_Os01g46870)	LOC_Os01g02430
	LOC_Os01g03820
	LOC_Os01g07110
	LOC_Os01g09670
	LOC_Os01g10040
	LOC_Os01g18400
	LOC_Os01g18744
	LOC_Os01g18970
	LOC_Os01g21990
	LOC_Os01g24070
	LOC_Os01g33869
	LOC_Os01g34610
	LOC_Os01g34970
	LOC_Os01g35050
	LOC_Os01g36830
	LOC_Os01g40560
	LOC_Os01g40680
	LOC_Os01g42810
	LOC_Os01g42880
	LOC_Os01g45460
	LOC_Os01g46720
	LOC_Os01g46870
	LOC_Os01g50910
	LOC_Os01g51634
	LOC_Os01g53294
	LOC_Os01g54860
	LOC_Os01g55974
	LOC_Os01g56090
	LOC_Os01g56420
	LOC_Os01g56870
	LOC_Os01g58550
	LOC_Os01g60870
	LOC_Os01g62260
	LOC_Os01g64360
	LOC_Os01g65380
	LOC_Os01g66850
	LOC_Os01g70130
	LOC_Os01g71100
	LOC_Os01g71460
	LOC_Os01g73040
	LOC_Os01g73750
	LOC_Os01g73840
	LOC_Os02g01355
	LOC_Os02g02070
	LOC_Os02g04730
	LOC_Os02g05040
	LOC_Os02g06850
	LOC_Os02g07110
	LOC_Os02g07670
	LOC_Os02g08310
	LOC_Os02g11070
	LOC_Os02g12090
	LOC_Os02g14059
	LOC_Os02g15810
	LOC_Os02g15860
	LOC_Os02g17240
	LOC_Os02g18780
	LOC_Os02g19950
	LOC_Os02g21009
	LOC_Os02g27480
	LOC_Os02g27810
	LOC_Os02g29500
	LOC_Os02g30050
	LOC_Os02g30800
	LOC_Os02g31874
	LOC_Os02g32540
	LOC_Os02g32840
	LOC_Os02g32970
	LOC_Os02g33070
	LOC_Os02g34810
	LOC_Os02g35300
	LOC_Os02g39180
	LOC_Os02g39384
	LOC_Os02g39410
	LOC_Os02g40420
	LOC_Os02g40490
	LOC_Os02g42310
	LOC_Os02g42470
	LOC_Os02g44470
	LOC_Os02g44910
	LOC_Os02g47060
	LOC_Os02g49680
	LOC_Os02g50040
	LOC_Os02g50372
	LOC_Os02g52990
	LOC_Os02g53380
	LOC_Os02g53510
	LOC_Os02g54254
	LOC_Os02g54570
	LOC_Os02g55150
	LOC_Os02g55910
	LOC_Os02g56990
	LOC_Os02g57090
	LOC_Os03g01360
	LOC_Os03g02420
	LOC_Os03g02430
	LOC_Os03g03610
	LOC_Os03g04260
	LOC_Os03g05570
	LOC_Os03g06610
	LOC_Os03g06920
	LOC_Os03g07100
	LOC_Os03g07110
	LOC_Os03g07170
	LOC_Os03g08620
	LOC_Os03g08800
	LOC_Os03g11450
	LOC_Os03g11590
	LOC_Os03g11770
	LOC_Os03g12900
	LOC_Os03g13030
	LOC_Os03g15550
	LOC_Os03g15910
	LOC_Os03g17200
	LOC_Os03g18880
	LOC_Os03g20180
	LOC_Os03g20350
	LOC_Os03g20420
	LOC_Os03g20600
	LOC_Os03g21480
	LOC_Os03g22960
	LOC_Os03g25130
	LOC_Os03g26210
	LOC_Os03g26460
	LOC_Os03g29850
	LOC_Os03g30290
	LOC_Os03g37010
	LOC_Os03g37490
	LOC_Os03g39760
	LOC_Os03g41100
	LOC_Os03g43684
	LOC_Os03g44290
	LOC_Os03g46454
	LOC_Os03g46600
	LOC_Os03g48160
	LOC_Os03g50430
	LOC_Os03g50780
	LOC_Os03g50860
	LOC_Os03g52010
	LOC_Os03g52630
	LOC_Os03g52720
	LOC_Os03g52860
	LOC_Os03g53280
	LOC_Os03g53800
	LOC_Os03g54750
	LOC_Os03g55100
	LOC_Os03g55240
	LOC_Os03g55260
	LOC_Os03g55540
	LOC_Os03g56670
	LOC_Os03g57190
	LOC_Os03g57460
	LOC_Os03g57750
	LOC_Os03g59580
	LOC_Os03g59670
	LOC_Os03g61290
	LOC_Os03g62480
	LOC_Os03g62550
	LOC_Os03g63280
	LOC_Os04g01570
	LOC_Os04g08550
	LOC_Os04g09350
	LOC_Os04g17660
	LOC_Os04g23890
	LOC_Os04g24900
	LOC_Os04g28250
	LOC_Os04g30010
	LOC_Os04g31960
	LOC_Os04g32710
	LOC_Os04g33510
	LOC_Os04g35660
	LOC_Os04g35880
	LOC_Os04g39610
	LOC_Os04g40490
	LOC_Os04g41450
	LOC_Os04g42380
	LOC_Os04g42900
	LOC_Os04g44640
	LOC_Os04g45750
	LOC_Os04g45950
	LOC_Os04g47190
	LOC_Os04g47220
	LOC_Os04g47590
	LOC_Os04g48800
	LOC_Os04g48880
	LOC_Os04g49739
	LOC_Os04g49954
	LOC_Os04g52180
	LOC_Os04g53620
	LOC_Os04g53930
	LOC_Os04g53950
	LOC_Os04g54390
	LOC_Os04g55610
	LOC_Os04g55670
	LOC_Os04g57410
	LOC_Os04g57870
	LOC_Os05g01030
	LOC_Os05g01470
	LOC_Os05g03440
	LOC_Os05g04470
	LOC_Os05g04960
	LOC_Os05g06140
	LOC_Os05g07270
	LOC_Os05g08010
	LOC_Os05g08400
	LOC_Os05g10370
	LOC_Os05g11750
	LOC_Os05g11970
	LOC_Os05g14310
	LOC_Os05g23450
	LOC_Os05g26660
	LOC_Os05g26870
	LOC_Os05g29810
	LOC_Os05g29974
	LOC_Os05g30190
	LOC_Os05g30820
	LOC_Os05g30890
	LOC_Os05g32640
	LOC_Os05g33130
	LOC_Os05g34800
	LOC_Os05g35520
	LOC_Os05g37340
	LOC_Os05g38580
	LOC_Os05g38770
	LOC_Os05g39080
	LOC_Os05g40330
	LOC_Os05g40890
	LOC_Os05g41670
	LOC_Os05g44090
	LOC_Os05g44900
	LOC_Os05g45110
	LOC_Os05g45340
	LOC_Os05g45350
	LOC_Os05g45450
	LOC_Os05g45610
	LOC_Os05g45880
	LOC_Os05g45900
	LOC_Os05g47510
	LOC_Os05g49810
	LOC_Os05g49940
	LOC_Os05g50120
	LOC_Os05g50270
	LOC_Os05g50950
	LOC_Os05g51110
	LOC_Os06g01860
	LOC_Os06g02120
	LOC_Os06g02340
	LOC_Os06g04920
	LOC_Os06g05960
	LOC_Os06g07070
	LOC_Os06g10450
	LOC_Os06g11500
	LOC_Os06g12210
	LOC_Os06g13070
	LOC_Os06g13100
	LOC_Os06g14530
	LOC_Os06g14540
	LOC_Os06g15370
	LOC_Os06g15480
	LOC_Os06g15760
	LOC_Os06g17260
	LOC_Os06g19590
	LOC_Os06g19730
	LOC_Os06g30030
	LOC_Os06g30090
	LOC_Os06g36220
	LOC_Os06g36940
	LOC_Os06g39520
	LOC_Os06g40860
	LOC_Os06g43250
	LOC_Os06g47340
	LOC_Os06g47830
	LOC_Os06g48720
	LOC_Os06g49420
	LOC_Os06g50040
	LOC_Os06g50480
	LOC_Os07g01410
	LOC_Os07g02440
	LOC_Os07g03368
	LOC_Os07g03458
	LOC_Os07g06060
	LOC_Os07g06410
	LOC_Os07g07540
	LOC_Os07g08970
	LOC_Os07g12160
	LOC_Os07g13770
	LOC_Os07g17230
	LOC_Os07g18560
	LOC_Os07g19550
	LOC_Os07g25430
	LOC_Os07g25540
	LOC_Os07g25690
	LOC_Os07g27310
	LOC_Os07g32620
	LOC_Os07g33100
	LOC_Os07g35660
	LOC_Os07g36410
	LOC_Os07g37240
	LOC_Os07g37550
	LOC_Os07g39530
	LOC_Os07g39750
	LOC_Os07g41320
	LOC_Os07g42895
	LOC_Os07g42940
	LOC_Os07g43970
	LOC_Os07g45260
	LOC_Os07g46480
	LOC_Os07g47350
	LOC_Os07g47580
	LOC_Os07g47640
	LOC_Os07g48340
	LOC_Os07g49250
	LOC_Os08g01630
	LOC_Os08g03400
	LOC_Os08g03650
	LOC_Os08g04120
	LOC_Os08g05540
	LOC_Os08g05780
	LOC_Os08g06630
	LOC_Os08g08110
	LOC_Os08g09370
	LOC_Os08g10500
	LOC_Os08g13920
	LOC_Os08g14190
	LOC_Os08g15230
	LOC_Os08g17610
	LOC_Os08g25380
	LOC_Os08g27010
	LOC_Os08g27720
	LOC_Os08g30634
	LOC_Os08g31700
	LOC_Os08g33140
	LOC_Os08g33300
	LOC_Os08g33740
	LOC_Os08g33820
	LOC_Os08g34010
	LOC_Os08g34130
	LOC_Os08g36410
	LOC_Os08g36580
	LOC_Os08g38610
	LOC_Os08g41270
	LOC_Os08g41840
	LOC_Os08g42010
	LOC_Os08g44300
	LOC_Os09g04384
	LOC_Os09g07440
	LOC_Os09g07920
	LOC_Os09g10204
	LOC_Os09g15670
	LOC_Os09g17680
	LOC_Os09g17740
	LOC_Os09g18450
	LOC_Os09g20390
	LOC_Os09g21120
	LOC_Os09g21360
	LOC_Os09g21900
	LOC_Os09g23220
	LOC_Os09g23894
	LOC_Os09g24954
	LOC_Os09g25900
	LOC_Os09g26670
	LOC_Os09g26900
	LOC_Os09g26999
	LOC_Os09g27040
	LOC_Os09g28470
	LOC_Os09g29760
	LOC_Os09g30200
	LOC_Os09g31031
	LOC_Os09g31120
	LOC_Os09g31210
	LOC_Os09g32290
	LOC_Os09g32750
	LOC_Os09g33830
	LOC_Os09g33882
	LOC_Os09g35870
	LOC_Os09g36350
	LOC_Os09g37570
	LOC_Os09g37910
	LOC_Os09g38800
	LOC_Os09g39070
	LOC_Os10g03540
	LOC_Os10g03570
	LOC_Os10g10080
	LOC_Os10g11730
	LOC_Os10g18700
	LOC_Os10g27360
	LOC_Os10g28230
	LOC_Os10g30070
	LOC_Os10g33780
	LOC_Os10g33980
	LOC_Os10g35070
	LOC_Os10g35460
	LOC_Os10g35980
	LOC_Os10g36580
	LOC_Os10g36670
	LOC_Os10g36980
	LOC_Os10g37660
	LOC_Os10g38080
	LOC_Os10g38820
	LOC_Os10g39980
	LOC_Os10g40290
	LOC_Os10g40550
	LOC_Os10g41390
	LOC_Os10g42520
	LOC_Os11g01540
	LOC_Os11g02450
	LOC_Os11g03200
	LOC_Os11g03530
	LOC_Os11g04020
	LOC_Os11g05180
	LOC_Os11g05690
	LOC_Os11g07600
	LOC_Os11g09140
	LOC_Os11g10240
	LOC_Os11g11050
	LOC_Os11g13620
	LOC_Os11g14000
	LOC_Os11g15570
	LOC_Os11g16990
	LOC_Os11g17290
	LOC_Os11g19864
	LOC_Os11g26190
	LOC_Os11g29350
	LOC_Os11g29360
	LOC_Os11g29370
	LOC_Os11g30810
	LOC_Os11g31590
	LOC_Os11g32650
	LOC_Os11g36740
	LOC_Os11g38810
	LOC_Os11g40760
	LOC_Os11g42450
	LOC_Os11g42850
	LOC_Os11g47870
	LOC_Os12g01350
	LOC_Os12g01380
	LOC_Os12g02700
	LOC_Os12g03270
	LOC_Os12g06060
	LOC_Os12g06550
	LOC_Os12g06980
	LOC_Os12g07380
	LOC_Os12g08090
	LOC_Os12g08270
	LOC_Os12g08810
	LOC_Os12g12590
	LOC_Os12g14150
	LOC_Os12g15505
	LOC_Os12g24540
	LOC_Os12g29670
	LOC_Os12g32250
	LOC_Os12g32374
	LOC_Os12g32940
	LOC_Os12g37740
	LOC_Os12g38610
	LOC_Os12g39520
	LOC_Os12g40279
	LOC_Os12g40470
	LOC_Os12g40860
	LOC_Os12g41560
	LOC_Os12g42044
	LOC_Os12g42430
	LOC_Os12g43620
OsNAC73 (LOC_Os01g48130)	LOC_Os01g53350
	LOC_Os01g62600
	LOC_Os03g04380
	LOC_Os03g13030
	LOC_Os03g26210
	LOC_Os04g51400
	LOC_Os05g03960
	LOC_Os05g04700
	LOC_Os05g19570
	LOC_Os05g26660
	LOC_Os05g29790
	LOC_Os05g38420
	LOC_Os05g49300
	LOC_Os06g12210
	LOC_Os08g01380
	LOC_Os08g19650
	LOC_Os08g37500
	LOC_Os08g40919
	LOC_Os09g25900
	LOC_Os09g37120
	LOC_Os10g02840
OsARF5 (LOC_Os04g56850)	LOC_Os01g45460
	LOC_Os01g52240
	LOC_Os02g54830
	LOC_Os02g56490
	LOC_Os03g20420
	LOC_Os03g37640
	LOC_Os04g55180
	LOC_Os05g31570
	LOC_Os07g42940
	LOC_Os08g24200
	LOC_Os10g30070
	LOC_Os12g12590
	LOC_Os12g42430
OsMYB2P-1 (LOC_Os05g04820)	LOC_Os01g03890
	LOC_Os01g05660
	LOC_Os01g10080
	LOC_Os01g12730
	LOC_Os01g45460
	LOC_Os01g58910
	LOC_Os01g70130
	LOC_Os01g73040
	LOC_Os02g10780
	LOC_Os02g17240
	LOC_Os02g19970
	LOC_Os02g37060
	LOC_Os03g01320
	LOC_Os03g05440
	LOC_Os03g10370
	LOC_Os03g18880
	LOC_Os03g24160
	LOC_Os03g32170
	LOC_Os03g39610
	LOC_Os03g43684
	LOC_Os03g50780
	LOC_Os03g52630
	LOC_Os03g55100
	LOC_Os03g57460
	LOC_Os03g60090
	LOC_Os03g64320
	LOC_Os04g26910
	LOC_Os04g44640
	LOC_Os04g47590
	LOC_Os04g53240
	LOC_Os04g55670
	LOC_Os04g57870
	LOC_Os05g01280
	LOC_Os05g04170
	LOC_Os05g04960
	LOC_Os05g10370
	LOC_Os05g17604
	LOC_Os05g30350
	LOC_Os05g32500
	LOC_Os05g37200
	LOC_Os05g44600
	LOC_Os05g50510
	LOC_Os06g05960
	LOC_Os06g09610
	LOC_Os06g17390
	LOC_Os06g20430
	LOC_Os06g44320
	LOC_Os06g49770
	LOC_Os07g07540
	LOC_Os07g14850
	LOC_Os07g44110
	LOC_Os08g03400
	LOC_Os08g12830
	LOC_Os08g13360
	LOC_Os08g33740
	LOC_Os08g33820
	LOC_Os08g40420
	LOC_Os08g40690
	LOC_Os08g45170
	LOC_Os09g25570
	LOC_Os10g03570
	LOC_Os10g37180
	LOC_Os10g37500
	LOC_Os10g40290
	LOC_Os10g41060
	LOC_Os10g41999
	LOC_Os11g04350
	LOC_Os11g26190
	LOC_Os11g28600
	LOC_Os11g46100
	LOC_Os12g06160
	LOC_Os12g24580
	LOC_Os12g36680
OsNAC29 (LOC_Os08g02300)	LOC_Os01g39850
	LOC_Os01g40870
	LOC_Os01g45250
	LOC_Os03g03610
	LOC_Os03g57750
	LOC_Os04g52190
	LOC_Os04g52720
	LOC_Os05g40384
	LOC_Os06g10530
	LOC_Os07g08970
	LOC_Os08g41890
	LOC_Os11g04210
	LOC_Os11g37870
	LOC_Os12g25170
OsWRKY96 (LOC_Os12g32250)	LOC_Os01g02600
	LOC_Os01g03690
	LOC_Os01g09080
	LOC_Os01g20950
	LOC_Os01g22590
	LOC_Os01g41430
	LOC_Os01g52110
	LOC_Os01g63810
	LOC_Os01g72360
	LOC_Os02g01890
	LOC_Os02g06290
	LOC_Os02g10780
	LOC_Os02g18180
	LOC_Os02g34930
	LOC_Os03g12290
	LOC_Os03g24510
	LOC_Os03g46460
	LOC_Os03g50860
	LOC_Os04g28250
	LOC_Os04g46280
	LOC_Os05g03590
	LOC_Os05g06710
	LOC_Os05g08010
	LOC_Os05g19600
	LOC_Os05g45880
	LOC_Os05g45900
	LOC_Os05g50600
	LOC_Os05g50920
	LOC_Os06g05020
	LOC_Os06g08060
	LOC_Os06g30500
	LOC_Os06g34450
	LOC_Os06g35650
	LOC_Os06g36560
	LOC_Os06g44320
	LOC_Os07g31190
	LOC_Os07g35140
	LOC_Os07g35510
	LOC_Os07g38070
	LOC_Os07g44110
	LOC_Os07g49370
	LOC_Os08g24380
	LOC_Os08g41880
	LOC_Os09g03620
	LOC_Os09g33680
	LOC_Os10g14194
	LOC_Os10g28350
	LOC_Os10g38820
	LOC_Os10g40740
	LOC_Os10g41224
	LOC_Os11g07950
	LOC_Os11g12050
	LOC_Os11g29350
	LOC_Os11g44680
	LOC_Os11g45970
	LOC_Os12g06060
	LOC_Os12g14330
	LOC_Os12g23280
	LOC_Os12g30040
	LOC_Os12g32250
	LOC_Os12g32710
