# Supplementary material for: CBL-Interacting Protein Kinase OsCIPK18 Regulates the Response of Ammonium Toxicity in Rice Roots
Source: Front Plant Sci. 2022 Apr 29;13:863283. doi: 10.3389/fpls.2022.863283 (PMC9100847; doi:10.3389/fpls.2022.863283)
Supplement: Supplementary Table 5 — Primers used in this study. [file Table_5.XLSX]

## Sheet: Table S5
Supplementary Table 5 Primers used in study
primer name	primer
P1	CGAAATCAAACAAGCAAGCA
P2	CGTAATCTCAGCCCTGTAGAAA
P3	AGTCTGCCAGTTCAGTTCGTT
P4	CTGCTACAGCCTATGACCACA
Actin-RT-F	GGAAGTACAGTGTCTGGATTGGAG
Actin-RT-R	TCTTGGCTTAGCATTCTTGGGT
OsCIPK18-RT-F	CAGCAACCTGAAGATCATG
OsCIPK18-RT-R	GGAAGACAGAAGATAGAACGA
OsAMT1;1-RT-F	GTCATCTTCGGGTGGGTCAGCT
OsAMT1;1-RT-R	TTCGCTGTGACGTCGTTCGTTC
OsAMT1;2-RT-F	ATGGCGACGTGCTTGGACAG
OsAMT1.2-RT-R	CGAACACGTTGGTGAGCATG
OsAMT1.3-RT-F	GCAAGGAGTACGTGGACCAGA
OsAMT1.3-RT-R	AGATGCGCAGCAATCCCAGCT
OsHAK7-RT-F	CACCAACCTGCCTGCTTTCC
OsHAK7-RT-R	GCACATCTTTGTAGCCATACCTCAC
OsHAK18-RT-F	ATGTTGTTCGATAGCCTGATTCTGT
OsHAK18-RT-R	CATTGCTGATCCCTGGGTTA
OsHAK22-RT-F	GAGCAGCGGTTCATACAGAGGGA
OsHAK22-RT-R	CGGAGGAAGGAGTAGGCGTAGTTGA
OsHKT1-RT-F	AAAGCTGAAGCCTGAACAAA
OsHKT1-RT-R	ACTATGGCCCAATTAGAAACC
OsSKOR-RT-F	ATTCGGGATCAGCCCAAACT
OsSKOR-RT-R	GCACCGTCTCCCTTCGTCAA
OsA1-RT-F	GGAAGAGGCGAAACGGAGGG
OsA1-RT-R	GATAAGAGTCTATCACACTG
OsERF130-RT-F	CGCTGGAGCTCCGGACGGG
OsERF130-RT-R	GAGATCACGAGCCGAACAGCA
OsWRKY16-RT-F	CACGGCACCAACCAGCCTTG
OsWRKY16-RT-R	TCAAGAAACGAAACAGAAGGT
OsWRKY74-RT-F	CTCCAGGAGGTGGTGTCCGC
OsWRKY74-RT-R	CTGGTTCTGTTCATAATCTCA
OsGLK1-RT-F	CGCAGCTATCGGTGATGTTT
OsGLK1-RT-R	TATCATGCAAATATCATCCA
OsNIGT1-RT-F	GCCGCATTCGCATCGGAAGC
OsNIGT1-RT-R	AATCGACGAATCTACACTAA
OsERF54-RT-F	ACCAACTTCTCCGCCTCCAC
OsERF54-RT-R	GCCTCATAGTCGTCCTTGTCC
OsWRKY96-RT-F	AACAACCAGAATGCGGGAAAT
OsWRKY96-RT-R	TGAAGTCTGCCATTGTAAGTGA
OsMYB2P-1-RT-F	GGGATATGTGCCTCTTGGT
OsMYB2P-1-RT-R	ATGGCGTAGCATTGCACCTA
OsNAC29-RT-F	GACCTGTGGAGCTTCGCGC
OsNAC29-RT-R	CGTGGCTGAGACGCTCTGG
OsNAC73-RT-F	GGGCGGCTGCTTCTGCTCAT
OsNAC73-RT-R	TCTTCCATCCATCAGGGGC
OsARF3-RT-F	CGAGAAGATTATCCCAACAGAC
OsARF3-RT-R	ATGAAGAGCACCAGGCGTAC
OsARF5-RT-F	GATGCAGGGATGTACTCAAA
OsARF5-RT-R	ATATGTCCGCACTGGTGGTT
OsABCB14-RT-F	CGAGCGGGTCAGGGAAGAG
OsABCB14-RT-R	ATCTTGAGACGCAGCGACCT
OsYUCCA6-RT-F	CCCAGTGGCTCAAGGGAAGT
OsYUCCA6-RT-R	CATCTTGTGGTGGCGGTTTG
OsSAUR12-RT-F	GAAGAAAGGGTGGCTGGCGGTGAG
OsSAUR12-RT-R	AAGCAGGCGGCGGAACAAGG
OsSAUR21-RT-F	TCTCCTACTTCAGCGTGGTGG
OsSAUR21-RT-R	CCTCATCAAGAAAGGGATCAACG
OsSAUR58-RT-F	GCAGGAGTACGGCTACGACCACCA
OsSAUR58-RT-R	GCCCACAAGCCCAACCGAC
OsRePRP2.1-RT-F	ACCTGAGCCGAGTCCTAA
OsRePRP2.1-RT-R	GGTGGCAGCTTTGGTTGAGA
OsRePRP2.2-RT-F	CCTGAGCCAAGTCCTAAC
OsRePRP2.2-RT-R	TGGTGAAAGAGGTGGTGG
OsSAPK6-RT-F	GTGGCCGGTTTCGGTTGGAC
OsSAPK6-RT-R	GCTGGCATGGGCTTGCTTCA
